# Supplementary material for: N-(2,5-Dimethyl­phen­yl)benzene­sulfonamide
Source: Acta Crystallogr Sect E Struct Rep Online. 2009 Oct 17;65(Pt 11):o2763. doi: 10.1107/S1600536809041841 (PMC2971132; doi:10.1107/S1600536809041841)
Supplement: Supplementary file 2 [file e-65-o2763-Isup2.hkl]

# 
# h,k,l, Fc-squared, Fo-squared, sigma(Fo-squared) and status flag 
# 
data_I
_shelx_title ' S7 P21/N' 
_shelx_refln_list_code          4 
_shelx_F_calc_maximum      166.85 
_exptl_crystal_F_000       552.00 
_reflns_d_resolution_high  0.8001 
 
loop_ 
 _symmetry_equiv_pos_as_xyz 
 'x, y, z' 
 '-x+1/2, y+1/2, -z+1/2' 
 '-x, -y, -z' 
 'x-1/2, -y-1/2, z-1/2' 
 
_cell_length_a    10.5230 
_cell_length_b     8.5631 
_cell_length_c    15.1350 
_cell_angle_alpha  90.000 
_cell_angle_beta  101.860 
_cell_angle_gamma  90.000 
 
_shelx_F_squared_multiplier     1.000 
 
loop_ 
 _refln_index_h 
 _refln_index_k 
 _refln_index_l 
 _refln_F_squared_calc 
 _refln_F_squared_meas 
 _refln_F_squared_sigma 
 _refln_observed_status 
   2   0   0    19863.83    18288.63     79.64 o 
   4   0   0      389.04      421.62      2.11 o 
   6   0   0      478.95      508.52      3.38 o 
   8   0   0        6.93        9.40      1.79 o 
  10   0   0      165.26      169.30      4.49 o 
  12   0   0       70.73       72.41      3.71 o 
   1   1   0        0.94        6.44      0.32 o 
   2   1   0     5823.53     5833.40     17.19 o 
   3   1   0     1131.74     1139.52      6.87 o 
   4   1   0     1416.14     1560.70      7.99 o 
   5   1   0      141.46      147.44      1.36 o 
   6   1   0        4.35        3.77      0.59 o 
   7   1   0        3.53        3.16      1.02 o 
   8   1   0      243.60      240.19      3.11 o 
   9   1   0      409.68      401.52      4.27 o 
  10   1   0       58.34       54.10      2.28 o 
  11   1   0      305.87      294.86      4.26 o 
  12   1   0        4.07        2.70      2.74 o 
   0   2   0      794.39      899.15      4.34 o 
   1   2   0      788.11      837.99      4.48 o 
   2   2   0     4948.10     4927.06      8.44 o 
   3   2   0      162.36      141.79      1.40 o 
   4   2   0      162.87      172.27      1.39 o 
   5   2   0      226.07      288.15      4.33 o 
   6   2   0       50.04       48.76      1.06 o 
   7   2   0      116.51      119.75      2.55 o 
   8   2   0       66.68       61.57      1.96 o 
   9   2   0        6.39        7.60      2.20 o 
  10   2   0       31.38       34.49      3.03 o 
  11   2   0       90.97       86.47      4.02 o 
  12   2   0       18.78       22.34      3.23 o 
   1   3   0     1262.87     1179.45      3.08 o 
   2   3   0        6.49        2.60      0.42 o 
   3   3   0      205.20      224.50      2.15 o 
   4   3   0       34.36       22.99      0.59 o 
   5   3   0     1659.07     1699.23      8.40 o 
   6   3   0      521.32      530.06      3.99 o 
   7   3   0      371.11      401.45      8.95 o 
   8   3   0      910.90      886.16      9.14 o 
   9   3   0        4.60        1.39      2.44 o 
  10   3   0      131.84      135.92      4.62 o 
  11   3   0        0.57       -1.14      3.05 o 
  12   3   0        7.43        2.38      3.13 o 
   0   4   0     2303.49     2153.57      4.36 o 
   1   4   0      891.07      876.99      3.15 o 
   2   4   0      112.48       97.59      1.62 o 
   3   4   0      571.79      578.73      5.16 o 
   4   4   0      106.69      101.78      1.37 o 
   5   4   0      342.48      348.44      3.38 o 
   6   4   0        8.11       11.18      1.72 o 
   7   4   0       11.25       11.53      3.53 o 
   8   4   0        0.65       -1.62      2.55 o 
   9   4   0       47.92       52.89      3.41 o 
  10   4   0       12.64       11.13      2.90 o 
  11   4   0       77.26       67.51      3.94 o 
   1   5   0       84.40       85.13      1.27 o 
   2   5   0      200.16      199.93      1.88 o 
   3   5   0       29.16       17.99      0.87 o 
   4   5   0      542.37      542.20      6.52 o 
   5   5   0       40.52       42.84      1.82 o 
   6   5   0      471.38      473.68      4.48 o 
   7   5   0        8.56        8.17      2.87 o 
   8   5   0      124.65      129.45      4.32 o 
   9   5   0        5.50        1.97      2.40 o 
  10   5   0       12.16       13.62      3.17 o 
  11   5   0        1.35       -2.75      2.75 o 
   0   6   0      133.33      129.12      3.30 o 
   1   6   0       11.87       18.06      1.31 o 
   2   6   0       38.76       34.51      1.53 o 
   3   6   0       55.75       49.85      1.37 o 
   4   6   0       60.09       58.17      3.64 o 
   5   6   0        1.91        1.55      1.60 o 
   6   6   0        2.94        1.04      2.64 o 
   7   6   0        5.91        1.90      2.91 o 
   8   6   0        1.41       -0.58      1.80 o 
   9   6   0        0.02       -1.34      2.36 o 
  10   6   0       21.08       16.13      2.91 o 
   1   7   0       15.63       15.35      1.66 o 
   2   7   0      250.46      236.47      3.45 o 
   3   7   0      422.81      423.08      4.35 o 
   4   7   0      530.12      539.26      7.57 o 
   5   7   0      558.81      583.75      7.85 o 
   6   7   0      222.94      229.88     14.41 o 
   7   7   0       64.57       62.22      2.47 o 
   8   7   0        9.45        7.18      1.97 o 
   9   7   0       84.20       85.20      4.11 o 
   0   8   0      259.72      252.17      5.38 o 
   1   8   0       78.33       76.61      2.51 o 
   2   8   0      152.06      134.21      3.10 o 
   3   8   0        0.48       -0.83      1.68 o 
   4   8   0      171.33      173.06      5.11 o 
   5   8   0       17.46       13.55      3.15 o 
   6   8   0       37.00       39.40      3.26 o 
   7   8   0       21.80       17.17      3.49 o 
   8   8   0        2.08        1.68      3.02 o 
   1   9   0        6.82       11.17      2.69 o 
   2   9   0       32.40       28.04      2.96 o 
   3   9   0       97.72      111.09      4.70 o 
   4   9   0       73.75       74.35      4.12 o 
   5   9   0       64.09       61.32      3.97 o 
   6   9   0        0.66       -1.58      2.82 o 
   0  10   0      187.61      198.69      5.97 o 
   1  10   0        1.12        0.09      1.96 o 
   2  10   0      157.62      182.91     11.43 o 
   3  10   0       24.18       15.42      3.41 o 
   4  10   0       53.51       60.25      4.23 o 
 -11   0   1      358.09      356.27      6.37 o 
  -9   0   1      365.11      371.58      5.77 o 
  -7   0   1       54.19       41.54      2.04 o 
  -5   0   1      631.63      595.28      3.84 o 
  -3   0   1     2544.13     2290.49      7.63 o 
   1   0   1      295.85      310.66      1.61 o 
   3   0   1      217.09      206.33      5.47 o 
   5   0   1      318.13      418.68      2.75 o 
   7   0   1      294.43      259.07      4.24 o 
   9   0   1      748.62      725.98      8.05 o 
  11   0   1      370.66      366.12      6.64 o 
 -12   1   1      107.40       98.84      4.16 o 
 -11   1   1       19.38       15.53      1.91 o 
 -10   1   1      184.26      175.43      4.68 o 
  -9   1   1       67.28       66.97      3.81 o 
  -8   1   1       53.54       54.94      2.00 o 
  -7   1   1       17.53       24.38      1.29 o 
  -6   1   1       87.43       93.10      1.19 o 
  -5   1   1      469.20      478.39      2.31 o 
  -4   1   1      292.57      281.33      1.72 o 
  -3   1   1        0.27        1.53      0.35 o 
  -2   1   1     8898.57     8830.47     20.63 o 
  -1   1   1     1752.58     1779.37      6.16 o 
   0   1   1    10900.64    10674.40     35.45 o 
   1   1   1      720.47      709.01      7.19 o 
   2   1   1       30.67       16.76      0.45 o 
   3   1   1      740.76      798.93      2.60 o 
   4   1   1      682.99      643.17      2.03 o 
   5   1   1       16.38       12.20      0.68 o 
   6   1   1       81.68       76.30      1.16 o 
   7   1   1        0.38        2.71      1.03 o 
   8   1   1        5.67        4.81      1.31 o 
   9   1   1       74.38       74.32      2.32 o 
  10   1   1       45.28       48.99      2.22 o 
  11   1   1      111.15      110.47      3.02 o 
  12   1   1       46.76       51.17      3.65 o 
 -12   2   1        1.57        1.42      2.88 o 
 -11   2   1       66.44       53.59      3.80 o 
 -10   2   1      210.86      203.52      5.21 o 
  -9   2   1      103.32      105.97      2.45 o 
  -8   2   1      535.25      510.87      5.00 o 
  -7   2   1      238.33      248.86      2.87 o 
  -6   2   1       68.63       64.13      1.14 o 
  -5   2   1     1055.58      963.45      5.24 o 
  -4   2   1      226.99      284.78      2.66 o 
  -3   2   1      812.03      818.20      3.14 o 
  -2   2   1      398.00      417.81      1.90 o 
  -1   2   1     1033.24     1036.17      5.81 o 
   0   2   1     3809.60     4123.72     15.95 o 
   1   2   1     1742.07     1829.65      7.98 o 
   2   2   1       15.29       15.15      0.44 o 
   3   2   1        9.32       31.52      0.49 o 
   4   2   1        4.59        5.50      0.46 o 
   5   2   1       92.87       66.86      1.27 o 
   6   2   1      347.35      356.67      2.48 o 
   7   2   1        7.28        3.72      1.09 o 
   8   2   1      428.89      423.74      4.13 o 
   9   2   1      121.69      117.48      2.73 o 
  10   2   1       58.66       58.71      3.57 o 
  11   2   1       75.36       79.39      3.94 o 
  12   2   1       16.24       16.02      3.27 o 
 -12   3   1       14.99        8.67      3.02 o 
 -11   3   1      115.70      121.87      4.91 o 
 -10   3   1        1.21       -1.99      2.77 o 
  -9   3   1        0.02       -1.86      2.52 o 
  -8   3   1        1.79        3.34      2.50 o 
  -7   3   1       45.50       51.44      1.64 o 
  -6   3   1      135.05      136.20      3.19 o 
  -5   3   1      298.83      294.85      2.44 o 
  -4   3   1     1386.18     1475.53      7.90 o 
  -3   3   1      820.55      760.00      3.98 o 
  -2   3   1      297.17      276.77      2.16 o 
  -1   3   1      105.48      148.32      2.01 o 
   0   3   1      132.92      188.88      1.41 o 
   1   3   1      422.76      426.72      1.70 o 
   2   3   1      620.72      591.85      2.26 o 
   3   3   1     1663.84     1727.44      4.05 o 
   4   3   1      172.96      160.00      1.38 o 
   5   3   1      221.32      224.31      1.91 o 
   6   3   1       99.63       87.34      1.46 o 
   7   3   1       60.45       56.93      2.89 o 
   8   3   1        1.85        1.71      2.33 o 
   9   3   1       49.22       45.53      3.07 o 
  10   3   1       15.43       14.80      2.64 o 
  11   3   1      122.49      125.54      4.92 o 
  12   3   1        2.19        0.24      2.94 o 
 -12   4   1       51.68       49.62      4.28 o 
 -11   4   1        1.32       -0.96      2.65 o 
 -10   4   1       93.65      102.41      4.48 o 
  -9   4   1        0.94       -2.24      2.57 o 
  -8   4   1      679.37      681.12      8.20 o 
  -7   4   1      156.95      152.47      2.58 o 
  -6   4   1      583.25      578.67      4.48 o 
  -5   4   1      193.83      184.32      6.97 o 
  -4   4   1      124.16      102.23      1.09 o 
  -3   4   1       22.59       26.56      0.74 o 
  -2   4   1      447.75      512.51      2.81 o 
  -1   4   1      137.78      149.57      1.85 o 
   0   4   1      261.18      241.67      2.04 o 
   1   4   1       23.16       16.27      0.52 o 
   2   4   1      440.09      478.81      4.11 o 
   3   4   1      383.19      408.38      3.06 o 
   4   4   1      382.76      344.28      3.62 o 
   5   4   1      334.00      311.69      3.41 o 
   6   4   1     1519.83     1501.81     10.95 o 
   7   4   1      181.35      177.96      2.95 o 
   8   4   1      392.32      395.29      6.63 o 
   9   4   1        7.90        6.20      2.54 o 
  10   4   1       49.17       48.46      3.37 o 
  11   4   1        0.18       -0.98      2.43 o 
 -11   5   1        5.09        3.79      2.88 o 
 -10   5   1        1.16       -2.97      2.97 o 
  -9   5   1        5.24        1.07      2.61 o 
  -8   5   1       10.86        7.28      2.48 o 
  -7   5   1        0.07       -1.45      1.45 o 
  -6   5   1       17.83       14.26      1.67 o 
  -5   5   1      510.56      496.93      4.25 o 
  -4   5   1      123.34      130.78      1.77 o 
  -3   5   1     1150.74     1104.99      7.86 o 
  -2   5   1        0.35       -0.45      0.56 o 
  -1   5   1      285.45      298.64      1.87 o 
   0   5   1       69.49       66.92      1.65 o 
   1   5   1      142.99      165.03      1.44 o 
   2   5   1       89.85      100.56      1.11 o 
   3   5   1      830.31      813.01      3.84 o 
   4   5   1       69.58       83.50      3.01 o 
   5   5   1      697.03      711.43     11.24 o 
   6   5   1        0.29        0.93      1.76 o 
   7   5   1       79.72       73.98      2.40 o 
   8   5   1       11.28        4.52      2.79 o 
   9   5   1        0.49       -0.80      2.71 o 
  10   5   1       19.72       20.25      3.25 o 
  11   5   1        8.62        3.80      2.64 o 
 -10   6   1       19.18       23.33      3.03 o 
  -9   6   1        0.65       -1.76      2.60 o 
  -8   6   1       79.27       77.75      7.57 o 
  -7   6   1       33.63       27.62      1.89 o 
  -6   6   1      516.85      488.58      7.80 o 
  -5   6   1      822.56      791.13      6.86 o 
  -4   6   1      602.47      570.86      4.61 o 
  -3   6   1      518.51      505.84      3.28 o 
  -2   6   1        8.82       12.29      1.27 o 
  -1   6   1       17.37       18.93      2.24 o 
   0   6   1       21.27       17.68      1.40 o 
   1   6   1        0.44        1.60      1.16 o 
   2   6   1        2.27        1.19      1.16 o 
   3   6   1        6.67        8.37      1.45 o 
   4   6   1      202.55      199.81      9.61 o 
   5   6   1      171.71      171.26      3.07 o 
   6   6   1      329.15      323.38      4.07 o 
   7   6   1       18.21       16.36      1.81 o 
   8   6   1      102.63       97.30      2.83 o 
   9   6   1       32.66       29.40      3.31 o 
  10   6   1       13.99       15.75      2.89 o 
  -9   7   1        1.46        0.33      2.82 o 
  -8   7   1       11.98       14.08      2.60 o 
  -7   7   1       34.42       31.22      2.08 o 
  -6   7   1       31.10       25.66      1.98 o 
  -5   7   1       21.24       20.32      2.90 o 
  -4   7   1      339.64      318.47      6.14 o 
  -3   7   1        2.33        3.90      1.71 o 
  -2   7   1      553.39      566.94      6.33 o 
  -1   7   1        2.18        1.54      1.45 o 
   0   7   1      112.93      107.47      2.53 o 
   1   7   1      114.24      116.98      2.60 o 
   2   7   1       77.09       74.07      2.52 o 
   3   7   1       23.66       22.51      1.87 o 
   4   7   1      332.55      351.26      6.39 o 
   5   7   1        1.03        1.83      2.55 o 
   6   7   1      165.45      151.03      6.49 o 
   7   7   1        5.11        3.71      1.92 o 
   8   7   1        3.89        2.39      1.83 o 
   9   7   1        8.19        6.29      2.75 o 
  -8   8   1       28.88       32.58      3.26 o 
  -7   8   1      162.08      171.41      5.28 o 
  -6   8   1       31.32       37.20      3.40 o 
  -5   8   1      302.42      305.32      6.46 o 
  -4   8   1        1.16       -0.38      2.62 o 
  -3   8   1       49.78       54.73      3.06 o 
  -2   8   1       16.29       12.97      1.95 o 
  -1   8   1        1.51        0.25      1.65 o 
   0   8   1       15.59       13.32      1.85 o 
   1   8   1        0.01       -1.33      1.75 o 
   2   8   1      149.29      142.78      3.14 o 
   3   8   1      136.64      145.26      4.74 o 
   4   8   1      149.35      149.30      4.93 o 
   5   8   1      126.70      126.39      4.64 o 
   6   8   1        0.47       -0.05      2.68 o 
   7   8   1       99.04      104.55      4.60 o 
   8   8   1       28.06       29.24      3.84 o 
  -7   9   1        0.25        0.87      3.25 o 
  -6   9   1        5.32        8.72      3.17 o 
  -5   9   1       23.19       20.66      3.31 o 
  -4   9   1       24.44       33.04      3.65 o 
  -3   9   1       33.64       36.72      3.57 o 
  -2   9   1       61.94       61.92      2.63 o 
  -1   9   1       56.81       48.84      2.42 o 
   0   9   1      131.32      141.25      7.10 o 
   1   9   1       13.78       12.30      2.19 o 
   2   9   1      110.92      121.52      3.34 o 
   3   9   1       12.85       15.53      3.48 o 
   4   9   1       78.03       91.01      4.66 o 
   5   9   1        0.01       -1.36      3.21 o 
   6   9   1       13.22        9.85      3.68 o 
  -4  10   1        7.11        9.52      2.82 o 
  -3  10   1        7.36        6.85      2.83 o 
  -2  10   1       34.50       36.50      6.52 o 
  -1  10   1        7.10        6.67      2.07 o 
   0  10   1        2.95        1.94      2.04 o 
   1  10   1        0.20        0.40      2.27 o 
   2  10   1       11.21        8.85      2.32 o 
   3  10   1        2.28       -3.73      3.73 o 
   4  10   1        7.09        4.62      3.77 o 
 -12   0   2        7.68        4.29      2.72 o 
 -10   0   2      145.55      131.56      4.13 o 
  -8   0   2       40.74       38.13      2.24 o 
  -6   0   2        3.84        6.35      1.28 o 
  -4   0   2      620.89      756.85      4.97 o 
  -2   0   2     7027.60     7049.73     11.29 o 
   0   0   2     4623.88     5143.47     52.00 o 
   2   0   2    19424.45    18001.84     46.73 o 
   4   0   2      782.58      691.00      5.86 o 
   6   0   2      152.23      179.54      2.13 o 
   8   0   2       28.44       26.50      2.23 o 
  10   0   2        0.39        3.08      2.35 o 
  12   0   2       83.69      107.28      4.47 o 
 -13   1   2       38.59       38.08      3.27 o 
 -12   1   2        6.41        6.01      2.87 o 
 -11   1   2       99.03       93.51      2.75 o 
 -10   1   2       87.58       62.71      2.50 o 
  -9   1   2      281.33      276.57      3.62 o 
  -8   1   2      414.00      391.16      3.84 o 
  -7   1   2      600.05      646.17      4.44 o 
  -6   1   2       30.65       41.42      0.98 o 
  -5   1   2      762.76      813.51      5.12 o 
  -4   1   2      215.77      241.93      1.86 o 
  -3   1   2       54.81       57.47      0.63 o 
  -2   1   2      266.14      261.55      2.78 o 
  -1   1   2     5500.79     5483.97      5.31 o 
   0   1   2     1473.37     1542.91      3.07 o 
   1   1   2       60.20       78.04      1.39 o 
   2   1   2     9045.18     8789.25     11.11 o 
   3   1   2     1259.90     1294.68      5.43 o 
   4   1   2       10.09        4.20      0.33 o 
   5   1   2        0.59        0.25      0.34 o 
   6   1   2      344.91      373.16      2.58 o 
   7   1   2       65.00       70.56      1.81 o 
   8   1   2       10.49       10.36      1.37 o 
   9   1   2      422.71      424.90      4.54 o 
  10   1   2       11.40       12.91      1.75 o 
  11   1   2      149.23      149.52      4.01 o 
  12   1   2       12.84       13.87      2.77 o 
 -12   2   2       78.98       78.23      4.25 o 
 -11   2   2       72.54       67.53      3.72 o 
 -10   2   2       75.81       69.44      3.83 o 
  -9   2   2       87.38       80.09      2.28 o 
  -8   2   2       96.13       92.09      2.21 o 
  -7   2   2       23.41       19.14      1.47 o 
  -6   2   2       21.68       18.28      0.63 o 
  -5   2   2      686.86      696.32      2.98 o 
  -4   2   2       11.96        8.77      0.46 o 
  -3   2   2      204.14      168.11      1.96 o 
  -2   2   2      182.75      205.13      1.12 o 
  -1   2   2     2744.41     2753.36     11.95 o 
   0   2   2     8568.90     8603.00     10.66 o 
   1   2   2    27840.12    28063.42     81.40 o 
   2   2   2        1.01        0.26      0.35 o 
   3   2   2     3069.86     3083.50      5.45 o 
   4   2   2       20.61       17.21      0.69 o 
   5   2   2      178.83      187.93      1.36 o 
   6   2   2        6.11        6.15      0.88 o 
   7   2   2        0.88        1.70      1.07 o 
   8   2   2       57.97       50.93      1.89 o 
   9   2   2       82.27       84.68      2.36 o 
  10   2   2        3.57        5.39      2.73 o 
  11   2   2      132.29      135.05      4.81 o 
  12   2   2       16.26       21.28      3.29 o 
 -12   3   2       47.56       51.33      3.88 o 
 -11   3   2        2.37       -2.18      2.88 o 
 -10   3   2      283.67      263.52      6.02 o 
  -9   3   2       56.94       47.68      3.32 o 
  -8   3   2      786.59      735.84      8.15 o 
  -7   3   2        0.69        0.36      1.05 o 
  -6   3   2       71.22       45.46      1.35 o 
  -5   3   2      496.51      535.37      3.95 o 
  -4   3   2      721.19      852.78      2.66 o 
  -3   3   2     2107.85     2204.72      4.83 o 
  -2   3   2        0.28        2.85      0.56 o 
  -1   3   2       93.59      127.62      1.44 o 
   0   3   2      157.20      174.64      1.36 o 
   1   3   2     4720.28     4818.88     14.64 o 
   2   3   2      292.69      313.83      3.34 o 
   3   3   2      132.81      141.33      1.35 o 
   4   3   2       48.11       52.59      0.87 o 
   5   3   2      308.53      345.28      2.15 o 
   6   3   2      554.11      532.26      3.51 o 
   7   3   2      159.02      161.43      4.14 o 
   8   3   2      283.80      277.83      5.59 o 
   9   3   2       49.39       51.28      3.38 o 
  10   3   2      131.21      133.41      4.54 o 
  11   3   2       25.38       29.50      3.56 o 
 -12   4   2       28.99       28.25      3.91 o 
 -11   4   2        5.02        3.03      2.71 o 
 -10   4   2        3.60        2.34      2.68 o 
  -9   4   2        4.56        2.91      2.45 o 
  -8   4   2       40.76       45.47      3.06 o 
  -7   4   2        2.17        2.04      1.25 o 
  -6   4   2       62.08       58.09      1.81 o 
  -5   4   2      148.16      131.73      1.73 o 
  -4   4   2     1212.26     1282.86      3.83 o 
  -3   4   2      654.08      596.68      2.29 o 
  -2   4   2       19.64       23.45      0.68 o 
  -1   4   2       74.18       64.74      2.81 o 
   0   4   2     1193.98     1245.47      6.34 o 
   1   4   2     1221.79     1191.53      7.10 o 
   2   4   2        0.78        0.64      0.54 o 
   3   4   2     4018.72     4085.39     12.26 o 
   4   4   2       70.13       71.87      1.00 o 
   5   4   2      192.75      192.26      2.43 o 
   6   4   2       60.22       53.74      1.73 o 
   7   4   2       67.88       72.59      2.44 o 
   8   4   2       85.24       68.45      3.50 o 
   9   4   2       39.36       38.41      3.05 o 
  10   4   2       23.38       19.18      2.86 o 
  11   4   2       53.63       53.57      3.93 o 
 -11   5   2       25.74       22.11      3.17 o 
 -10   5   2       97.05       99.49      4.23 o 
  -9   5   2        0.69       -0.67      2.52 o 
  -8   5   2      353.48      330.44      6.06 o 
  -7   5   2       24.77       17.96      2.12 o 
  -6   5   2      623.39      623.36      4.94 o 
  -5   5   2      118.66      101.89      2.75 o 
  -4   5   2      564.41      566.24      3.26 o 
  -3   5   2        0.05       -0.70      0.70 o 
  -2   5   2        1.46        2.66      0.71 o 
  -1   5   2      109.22       85.36      1.23 o 
   0   5   2       11.05       12.07      0.49 o 
   1   5   2      114.94      110.15      1.20 o 
   2   5   2      390.87      361.04      2.18 o 
   3   5   2       19.08       16.63      0.90 o 
   4   5   2     1631.84     1619.95      7.66 o 
   5   5   2      221.95      218.03      3.69 o 
   6   5   2     1958.91     2001.56      9.05 o 
   7   5   2      192.75      198.30      4.52 o 
   8   5   2      168.08      168.45      4.90 o 
   9   5   2       18.84       21.55      3.19 o 
  10   5   2       20.96       23.21      3.40 o 
  11   5   2        3.15       -2.65      3.08 o 
 -10   6   2       31.50       27.79      3.45 o 
  -9   6   2        9.84       12.42      2.79 o 
  -8   6   2       31.72       28.92      2.08 o 
  -7   6   2        0.14       -0.82      1.45 o 
  -6   6   2       28.57       26.81      2.53 o 
  -5   6   2       42.06       43.08      2.02 o 
  -4   6   2       48.27       42.77      1.92 o 
  -3   6   2       17.41       13.67      1.11 o 
  -2   6   2       95.48       93.45      2.17 o 
  -1   6   2        5.55        4.10      1.22 o 
   0   6   2      165.74      157.77      2.59 o 
   1   6   2       22.57       25.54      1.46 o 
   2   6   2       10.92        6.99      1.30 o 
   3   6   2      169.07      159.90      1.76 o 
   4   6   2       81.49       81.19      2.24 o 
   5   6   2      319.71      335.76      4.02 o 
   6   6   2       29.64       29.98      1.99 o 
   7   6   2       12.83       14.30      1.85 o 
   8   6   2       23.52       15.27      2.87 o 
   9   6   2        0.93       -0.52      2.97 o 
  10   6   2        5.87        0.63      2.99 o 
  -9   7   2        5.90        8.15      2.98 o 
  -8   7   2        3.54        4.81      1.80 o 
  -7   7   2       72.82       69.25      3.03 o 
  -6   7   2      105.47       98.87      2.69 o 
  -5   7   2      161.75      151.96      4.56 o 
  -4   7   2      400.38      367.52      6.45 o 
  -3   7   2       13.66       13.16      1.85 o 
  -2   7   2      364.87      343.05      5.75 o 
  -1   7   2       11.07       16.53      1.93 o 
   0   7   2        1.50        2.58      1.46 o 
   1   7   2        5.41        4.20      1.48 o 
   2   7   2      132.40      114.86      2.69 o 
   3   7   2      128.25      138.51      3.47 o 
   4   7   2      303.60      308.93      5.96 o 
   5   7   2      180.03      184.96      5.07 o 
   6   7   2       28.55       24.80      2.10 o 
   7   7   2      119.28      127.52      3.21 o 
   8   7   2       62.01       61.05      2.58 o 
   9   7   2       33.71       32.97      3.40 o 
  -8   8   2        0.05        6.15      2.75 o 
  -7   8   2       38.38       43.21      3.30 o 
  -6   8   2        3.88        7.62      2.83 o 
  -5   8   2        9.16        8.21      3.10 o 
  -4   8   2       51.53       50.02      3.40 o 
  -3   8   2       38.45       36.61      2.19 o 
  -2   8   2      195.49      184.46      3.48 o 
  -1   8   2      420.97      409.69     14.31 o 
   0   8   2       62.30       56.90      2.39 o 
   1   8   2      164.47      150.26      5.33 o 
   2   8   2      112.17      120.57      2.95 o 
   3   8   2        4.21        6.18      2.98 o 
   4   8   2       74.57       71.50      4.00 o 
   5   8   2       32.83       31.65      3.36 o 
   6   8   2        5.32        4.70      2.95 o 
   7   8   2        4.54        1.11      2.91 o 
   8   8   2        2.06        1.83      3.21 o 
  -7   9   2       27.50       32.19      3.65 o 
  -6   9   2        0.30       -0.32      2.58 o 
  -5   9   2       89.84       91.82      4.48 o 
  -4   9   2        1.46       -1.74      2.62 o 
  -3   9   2      223.65      207.71      5.73 o 
  -2   9   2        0.00       -1.81      1.81 o 
  -1   9   2      161.97      156.33      3.56 o 
   0   9   2        5.62        2.76      2.19 o 
   1   9   2        0.32       -0.53      1.98 o 
   2   9   2       82.86       79.20      2.99 o 
   3   9   2       25.19       28.08      3.32 o 
   4   9   2        0.43        0.59      2.86 o 
   5   9   2       67.64       83.23      4.79 o 
   6   9   2       13.03       11.58      3.18 o 
  -4  10   2        6.93        5.53      2.77 o 
  -3  10   2       34.50       28.06      3.37 o 
  -2  10   2       11.26        9.95      2.15 o 
  -1  10   2        0.03       -1.41      1.90 o 
   0  10   2       89.43       99.01      4.42 o 
   1  10   2        0.36        0.12      2.18 o 
   2  10   2      118.70      125.05      5.50 o 
   3  10   2        2.15       -2.13      3.33 o 
   4  10   2       32.98       40.93      4.46 o 
 -13   0   3        2.17        1.79      2.52 o 
 -11   0   3       34.94       35.92      2.95 o 
  -9   0   3      461.39      488.11      6.43 o 
  -7   0   3      476.99      512.02      5.59 o 
  -5   0   3      306.93      291.89      3.52 o 
  -3   0   3       67.92       38.48      0.65 o 
  -1   0   3      543.39      510.09      3.61 o 
   1   0   3    18099.43    17097.03     50.25 o 
   3   0   3     7211.44     7331.38     17.60 o 
   5   0   3       66.65       61.91      1.00 o 
   7   0   3      120.89      122.47      3.29 o 
   9   0   3     1148.27     1079.73     10.03 o 
  11   0   3      209.65      192.55      5.24 o 
 -13   1   3       25.21       18.93      2.99 o 
 -12   1   3       28.98       30.65      3.31 o 
 -11   1   3      280.06      273.95      7.42 o 
 -10   1   3      156.94      148.67      3.13 o 
  -9   1   3       26.80       19.14      1.86 o 
  -8   1   3       17.23       17.70      1.54 o 
  -7   1   3        9.58        7.46      1.27 o 
  -6   1   3        9.95        7.82      0.40 o 
  -5   1   3        3.73        1.71      0.52 o 
  -4   1   3       72.21       88.61      1.19 o 
  -3   1   3      149.13      174.48      0.80 o 
  -2   1   3     2257.88     2145.01      5.90 o 
  -1   1   3     1110.85     1199.19      5.12 o 
   0   1   3     1040.23      992.54      5.94 o 
   1   1   3     5500.96     5565.88      9.46 o 
   2   1   3      316.48      407.03      5.77 o 
   3   1   3      385.83      349.25      1.82 o 
   4   1   3      470.43      513.96      3.77 o 
   5   1   3       29.06       20.66      0.55 o 
   6   1   3       49.78       42.02      1.15 o 
   7   1   3       54.95       56.76      1.81 o 
   8   1   3       36.49       31.42      1.74 o 
   9   1   3        0.04        0.51      1.59 o 
  10   1   3        6.21        5.86      1.74 o 
  11   1   3       37.48       35.86      2.29 o 
  12   1   3      106.67      106.05      4.74 o 
 -12   2   3        9.04        4.67      2.85 o 
 -11   2   3        4.01        4.21      2.96 o 
 -10   2   3      264.83      247.19      5.63 o 
  -9   2   3        0.43       -1.00      2.44 o 
  -8   2   3      895.64      874.35     13.21 o 
  -7   2   3      683.92      718.50     21.31 o 
  -6   2   3      120.19      140.07      1.46 o 
  -5   2   3     1734.95     1891.83      6.71 o 
  -4   2   3      128.34      156.03      0.97 o 
  -3   2   3     1852.17     1989.61      5.16 o 
  -2   2   3     1200.71     1108.53      6.08 o 
  -1   2   3      319.59      348.12      1.71 o 
   0   2   3      566.97      646.30      6.10 o 
   1   2   3       22.87       38.04      1.72 o 
   2   2   3      370.91      411.14      2.64 o 
   3   2   3       73.25       94.86      1.13 o 
   4   2   3        9.80        7.28      0.79 o 
   5   2   3       17.32       27.36      0.79 o 
   6   2   3       14.54       13.15      0.92 o 
   7   2   3      362.23      343.83      4.88 o 
   8   2   3       81.19       76.70      2.16 o 
   9   2   3      120.63      117.33      2.68 o 
  10   2   3      102.97      105.20      4.34 o 
  11   2   3       37.28       40.68      3.67 o 
  12   2   3       28.81       30.42      3.43 o 
 -12   3   3       71.18       71.64      4.33 o 
 -11   3   3       30.15       27.77      3.34 o 
 -10   3   3        6.75        4.49      3.09 o 
  -9   3   3       61.75       54.42      3.31 o 
  -8   3   3        1.32        1.17      2.45 o 
  -7   3   3       32.19       34.35      1.45 o 
  -6   3   3       34.51       38.37      1.17 o 
  -5   3   3      754.58      759.10      4.89 o 
  -4   3   3     2572.50     2816.19      9.35 o 
  -3   3   3      181.45      166.10      1.35 o 
  -2   3   3     1552.51     1685.91      4.54 o 
  -1   3   3     1379.48     1335.00      4.52 o 
   0   3   3        8.36        2.18      0.45 o 
   1   3   3     3095.81     3236.46      6.15 o 
   2   3   3      389.37      419.39      2.39 o 
   3   3   3      587.62      562.63      2.56 o 
   4   3   3      483.13      472.61      2.37 o 
   5   3   3      505.81      519.41      2.55 o 
   6   3   3       21.95       27.02      1.32 o 
   7   3   3       79.12       82.75      2.47 o 
   8   3   3        1.05        0.90      2.26 o 
   9   3   3      139.88      142.68      4.63 o 
  10   3   3        0.00       -0.79      2.72 o 
  11   3   3       66.91       60.98      3.87 o 
 -12   4   3       21.64       17.31      3.67 o 
 -11   4   3        0.31       -3.08      3.08 o 
 -10   4   3      406.42      413.14      7.30 o 
  -9   4   3        7.93        4.36      2.40 o 
  -8   4   3      517.49      515.80      7.09 o 
  -7   4   3       11.53        7.50      1.31 o 
  -6   4   3      670.62      645.62      4.70 o 
  -5   4   3      189.89      194.21      2.04 o 
  -4   4   3      883.38      861.16      2.81 o 
  -3   4   3      284.25      287.63      2.82 o 
  -2   4   3       84.37       88.83      1.32 o 
  -1   4   3       60.98       62.72      0.83 o 
   0   4   3      684.72      785.00      3.30 o 
   1   4   3     1281.43     1361.14      5.79 o 
   2   4   3       12.12       12.49      0.79 o 
   3   4   3       25.67       33.24      1.12 o 
   4   4   3      597.91      586.86      3.14 o 
   5   4   3      194.95      187.73      1.90 o 
   6   4   3     1016.33      990.24      6.26 o 
   7   4   3       89.77       81.51      2.21 o 
   8   4   3      146.94      148.64      4.54 o 
   9   4   3        0.35        0.74      2.35 o 
  10   4   3       66.38       62.76      3.85 o 
  11   4   3        8.38        8.40      3.10 o 
 -11   5   3        9.11       14.08      2.83 o 
 -10   5   3       52.94       51.55      3.78 o 
  -9   5   3        0.81        0.62      2.29 o 
  -8   5   3       24.26       20.27      1.70 o 
  -7   5   3       10.26       11.65      1.54 o 
  -6   5   3      168.10      163.85      2.85 o 
  -5   5   3      133.51      134.33      2.47 o 
  -4   5   3       92.39      102.22      2.14 o 
  -3   5   3      787.95      828.52      5.34 o 
  -2   5   3      248.59      242.92      2.11 o 
  -1   5   3      411.92      379.00      2.81 o 
   0   5   3      202.68      209.46      7.65 o 
   1   5   3     1075.03     1104.64      3.58 o 
   2   5   3        3.15        1.78      0.69 o 
   3   5   3      643.43      688.39      3.22 o 
   4   5   3      196.58      206.48      3.31 o 
   5   5   3      454.10      449.28      4.97 o 
   6   5   3       27.77       34.57      1.71 o 
   7   5   3      198.60      188.41      3.74 o 
   8   5   3       36.87       39.28      3.45 o 
   9   5   3        7.34        7.23      2.92 o 
  10   5   3        0.70       -1.34      2.70 o 
 -10   6   3      108.65      113.14      4.75 o 
  -9   6   3        7.72        6.86      2.71 o 
  -8   6   3      211.92      211.31      3.86 o 
  -7   6   3       36.24       34.55      2.00 o 
  -6   6   3      758.52      730.40      5.67 o 
  -5   6   3      140.39      134.13      2.70 o 
  -4   6   3      685.63      648.78      3.86 o 
  -3   6   3      142.63      145.44      2.02 o 
  -2   6   3      142.46      141.50      2.63 o 
  -1   6   3       64.94       54.45      1.99 o 
   0   6   3        1.66        0.26      1.27 o 
   1   6   3        0.37        1.46      1.42 o 
   2   6   3       26.51       25.32      1.12 o 
   3   6   3      112.80      104.28      1.58 o 
   4   6   3       48.83       43.74      1.57 o 
   5   6   3      152.30      146.71      2.54 o 
   6   6   3       59.42       57.42      2.34 o 
   7   6   3        8.63       12.33      1.94 o 
   8   6   3       38.17       45.10      3.36 o 
   9   6   3        8.22        5.71      2.87 o 
  10   6   3       15.98       11.67      3.31 o 
  -9   7   3       28.48       24.80      2.88 o 
  -8   7   3        7.39        5.24      1.75 o 
  -7   7   3       32.78       34.67      2.07 o 
  -6   7   3        8.16        7.80      1.71 o 
  -5   7   3        0.25       -2.38      2.61 o 
  -4   7   3      186.81      169.76      4.84 o 
  -3   7   3      336.93      318.53      3.96 o 
  -2   7   3      530.59      522.02      6.07 o 
  -1   7   3      698.30      720.69      5.73 o 
   0   7   3      113.62      131.91      7.47 o 
   1   7   3       88.78       91.20      2.49 o 
   2   7   3        4.39        1.55      1.57 o 
   3   7   3      256.33      241.16      3.59 o 
   4   7   3       30.67       34.78      3.07 o 
   5   7   3      134.43      134.58      4.70 o 
   6   7   3        0.64        0.72      1.87 o 
   7   7   3        3.03        1.82      2.12 o 
   8   7   3        3.67        0.09      1.89 o 
   9   7   3       15.72       12.81      3.27 o 
  -8   8   3        6.04        5.69      2.27 o 
  -7   8   3       49.46       44.68      3.62 o 
  -6   8   3       11.37        8.00      2.59 o 
  -5   8   3      283.45      277.70      6.13 o 
  -4   8   3       12.39       11.49      3.09 o 
  -3   8   3      204.50      198.70      3.52 o 
  -2   8   3      125.98      127.50      6.10 o 
  -1   8   3        2.22        3.41      1.91 o 
   0   8   3       54.27       47.54      4.26 o 
   1   8   3       19.38       20.38      2.18 o 
   2   8   3      147.76      129.63      4.87 o 
   3   8   3        7.51        9.06      3.06 o 
   4   8   3        6.11        4.31      2.93 o 
   5   8   3      161.89      161.55      5.09 o 
   6   8   3        8.31        9.98      3.28 o 
   7   8   3      115.92      119.55      5.15 o 
  -7   9   3       11.99       12.52      2.91 o 
  -6   9   3        4.02        1.81      2.48 o 
  -5   9   3        9.83        6.99      2.84 o 
  -4   9   3       34.71       30.32      3.63 o 
  -3   9   3        0.03       -3.28      3.28 o 
  -2   9   3       50.38       56.31      2.67 o 
  -1   9   3       27.80       21.79      2.22 o 
   0   9   3       21.28       25.76      2.33 o 
   1   9   3       28.93       21.05      2.21 o 
   2   9   3       52.39       63.59      2.77 o 
   3   9   3        0.01        0.02      3.04 o 
   4   9   3        0.89        3.78      3.37 o 
   5   9   3       16.76       16.28      3.41 o 
   6   9   3       14.17       16.23      3.95 o 
  -4  10   3       21.88       16.50      3.04 o 
  -3  10   3       21.63       23.65      3.25 o 
  -2  10   3        8.56       15.64      2.36 o 
  -1  10   3        9.93       10.74      2.26 o 
   0  10   3       14.55       14.32      2.37 o 
   1  10   3        1.30        1.11      2.23 o 
   2  10   3        7.05        0.90      3.60 o 
   3  10   3       18.49       14.72      3.75 o 
 -12   0   4        0.32        0.09      2.22 o 
 -10   0   4        1.81       -0.81      2.34 o 
  -8   0   4        3.65        2.72      1.77 o 
  -6   0   4        0.61        0.62      1.13 o 
  -4   0   4       83.72       98.98      2.07 o 
  -2   0   4     1929.29     1724.75      5.09 o 
   0   0   4     7139.39     7276.77     10.71 o 
   2   0   4      139.90      106.79      1.57 o 
   4   0   4       42.13       49.50      0.97 o 
   6   0   4      117.58      101.54      3.01 o 
   8   0   4       45.24       41.83      2.78 o 
  10   0   4       82.10       79.35      3.87 o 
  12   0   4      176.53      190.34      5.71 o 
 -13   1   4        2.55       -2.48      2.86 o 
 -12   1   4       77.77       82.80      4.00 o 
 -11   1   4       27.61       25.95      2.06 o 
 -10   1   4      262.12      245.34      3.70 o 
  -9   1   4      165.38      173.61      3.01 o 
  -8   1   4      555.75      549.55      9.38 o 
  -7   1   4      975.80      990.68     13.65 o 
  -6   1   4      179.94      187.31      1.68 o 
  -5   1   4      589.34      616.66      4.15 o 
  -4   1   4       23.72       20.06      0.39 o 
  -3   1   4      164.89      162.51      1.00 o 
  -2   1   4       66.93       69.77      0.68 o 
  -1   1   4       70.75       66.15      1.99 o 
   0   1   4      317.96      292.00      2.07 o 
   1   1   4      111.15      114.92      1.56 o 
   2   1   4      347.03      326.27      2.31 o 
   3   1   4        0.56        2.16      0.73 o 
   4   1   4      755.17      860.52      3.53 o 
   5   1   4       16.77       20.95      0.65 o 
   6   1   4       16.37       17.90      0.98 o 
   7   1   4      363.86      356.43      3.87 o 
   8   1   4        3.11        2.53      1.29 o 
   9   1   4      473.00      468.76      5.58 o 
  10   1   4        1.37        1.76      1.78 o 
  11   1   4      108.14      112.14      3.10 o 
 -12   2   4       46.16       41.27      3.37 o 
 -11   2   4       78.51       80.72      4.00 o 
 -10   2   4       34.16       44.07      3.49 o 
  -9   2   4       64.34       59.91      3.41 o 
  -8   2   4        2.93        0.19      1.37 o 
  -7   2   4       60.76       55.87      1.63 o 
  -6   2   4        0.74        0.90      0.63 o 
  -5   2   4       65.96       61.96      1.72 o 
  -4   2   4      343.46      348.88      2.60 o 
  -3   2   4      936.63     1084.28      6.58 o 
  -2   2   4     1696.20     1700.73      9.40 o 
  -1   2   4     1205.99     1231.83     10.54 o 
   0   2   4      136.23      153.85      5.59 o 
   1   2   4     5706.21     5877.65     14.73 o 
   2   2   4     1821.09     1779.30      8.38 o 
   3   2   4     5366.29     5667.50     13.35 o 
   4   2   4     1358.20     1289.03      6.04 o 
   5   2   4      621.00      599.98      6.60 o 
   6   2   4        1.99        1.50      0.89 o 
   7   2   4      166.31      146.59      2.70 o 
   8   2   4       83.08       81.44      2.51 o 
   9   2   4       26.71       29.13      1.93 o 
  10   2   4        0.45        0.03      2.60 o 
  11   2   4        8.27       10.22      2.72 o 
 -12   3   4       18.21       11.71      3.28 o 
 -11   3   4        3.75        5.41      2.96 o 
 -10   3   4      571.50      579.17      8.19 o 
  -9   3   4        5.68        7.08      2.41 o 
  -8   3   4      726.29      700.12      7.90 o 
  -7   3   4       50.00       64.80      1.76 o 
  -6   3   4       81.78       68.82      1.31 o 
  -5   3   4      410.83      440.65      5.38 o 
  -4   3   4       99.62       66.07      1.47 o 
  -3   3   4      172.43      182.88      1.01 o 
  -2   3   4      232.68      294.39      2.65 o 
  -1   3   4      241.59      218.05      3.19 o 
   0   3   4      121.04      118.69      1.74 o 
   1   3   4       68.41       52.83      2.01 o 
   2   3   4      784.14      768.92      6.55 o 
   3   3   4      229.75      239.34      2.22 o 
   4   3   4      685.77      670.61      3.23 o 
   5   3   4      774.42      756.61      5.26 o 
   6   3   4      167.23      162.80      2.70 o 
   7   3   4      819.80      832.76      6.30 o 
   8   3   4        2.47        1.74      1.70 o 
   9   3   4       24.75       21.17      3.05 o 
  10   3   4       58.60       61.81      4.01 o 
  11   3   4       17.63       17.47      3.28 o 
 -12   4   4       13.34       12.00      3.47 o 
 -11   4   4       24.92       26.09      3.25 o 
 -10   4   4       46.84       36.08      3.46 o 
  -9   4   4       66.98       63.36      3.41 o 
  -8   4   4        1.23       -1.90      2.42 o 
  -7   4   4        0.04       -0.15      1.19 o 
  -6   4   4      104.84      111.34      3.20 o 
  -5   4   4       83.98       81.20      1.47 o 
  -4   4   4       95.78       96.18      2.25 o 
  -3   4   4       59.26       37.60      0.91 o 
  -2   4   4       77.41       88.56      1.02 o 
  -1   4   4      132.79      112.58      1.33 o 
   0   4   4      442.04      512.70      4.54 o 
   1   4   4     1814.79     1831.03      6.58 o 
   2   4   4      699.94      690.11      2.99 o 
   3   4   4      390.88      348.28      3.48 o 
   4   4   4        7.01       10.32      1.00 o 
   5   4   4      679.54      669.99      5.04 o 
   6   4   4       45.16       44.96      2.11 o 
   7   4   4       35.50       35.96      1.64 o 
   8   4   4        3.28        3.53      1.77 o 
   9   4   4      111.44       96.68      4.12 o 
  10   4   4        0.75       -0.07      2.64 o 
  11   4   4        3.84        4.27      3.17 o 
 -11   5   4        3.84        1.67      2.85 o 
 -10   5   4      106.17      113.07      4.39 o 
  -9   5   4        5.97        1.08      2.25 o 
  -8   5   4       12.47       11.56      1.64 o 
  -7   5   4      152.34      133.98      2.69 o 
  -6   5   4      395.06      387.69     15.62 o 
  -5   5   4        3.08        0.31      1.32 o 
  -4   5   4      495.54      457.29      3.09 o 
  -3   5   4      135.50      154.53      1.89 o 
  -2   5   4      310.27      287.55      4.25 o 
  -1   5   4       10.32       12.98      0.83 o 
   0   5   4       28.04       29.80      0.75 o 
   1   5   4      235.22      214.24      2.84 o 
   2   5   4      422.68      420.97      4.15 o 
   3   5   4      104.62       93.86      1.66 o 
   4   5   4      114.34      122.45      2.42 o 
   5   5   4      446.98      439.08      3.64 o 
   6   5   4      458.25      448.27      4.70 o 
   7   5   4        0.67        0.90      1.52 o 
   8   5   4      318.54      351.33      6.79 o 
   9   5   4        5.26        2.07      2.46 o 
  10   5   4       59.47       56.66      3.95 o 
 -10   6   4        0.56       -1.07      2.54 o 
  -9   6   4       31.60       29.32      2.80 o 
  -8   6   4       56.35       48.21      2.29 o 
  -7   6   4        8.14        7.06      1.62 o 
  -6   6   4      169.58      178.13      5.73 o 
  -5   6   4       44.59       43.73      2.00 o 
  -4   6   4       73.34       63.11      1.67 o 
  -3   6   4      915.65      894.35      4.41 o 
  -2   6   4      727.81      702.48     18.54 o 
  -1   6   4      472.85      471.73      5.85 o 
   0   6   4        7.30        7.22      1.38 o 
   1   6   4      124.44      108.16      2.37 o 
   2   6   4       32.32       31.12      1.56 o 
   3   6   4      658.33      649.03      3.46 o 
   4   6   4      309.43      296.97      3.04 o 
   5   6   4      284.56      287.86      3.18 o 
   6   6   4       29.67       27.13      1.70 o 
   7   6   4       32.27       34.42      2.25 o 
   8   6   4       17.71       15.98      2.81 o 
   9   6   4        2.08        2.68      2.67 o 
  -9   7   4        4.95        1.00      2.75 o 
  -8   7   4       90.43       96.59      3.85 o 
  -7   7   4        0.61        0.72      1.66 o 
  -6   7   4       37.91       41.17      2.91 o 
  -5   7   4      152.98      151.74      2.97 o 
  -4   7   4       26.03       23.37      2.98 o 
  -3   7   4       11.40       11.73      1.86 o 
  -2   7   4      124.44      117.24      2.84 o 
  -1   7   4      152.42      153.24      7.84 o 
   0   7   4      206.37      198.90      3.33 o 
   1   7   4       85.30       80.43      2.49 o 
   2   7   4       16.91       14.93      1.70 o 
   3   7   4       38.99       34.53      2.68 o 
   4   7   4        0.56        0.44      2.81 o 
   5   7   4      182.67      201.18      6.37 o 
   6   7   4       21.43       24.59      2.89 o 
   7   7   4      225.56      228.95      4.20 o 
   8   7   4       12.97       14.65      2.10 o 
  -8   8   4        2.20        2.35      2.52 o 
  -7   8   4        0.95       -1.42      2.40 o 
  -6   8   4       37.04       32.60      3.34 o 
  -5   8   4       10.99       14.73      3.28 o 
  -4   8   4      133.07      130.65      4.61 o 
  -3   8   4        0.03       -0.60      1.83 o 
  -2   8   4       59.12       63.93      2.57 o 
  -1   8   4       61.15       61.21      2.53 o 
   0   8   4        1.75        0.99      1.76 o 
   1   8   4      106.86      108.92      7.07 o 
   2   8   4       10.54       11.13      1.86 o 
   3   8   4       80.70       72.99      4.06 o 
   4   8   4       27.36       34.43      3.63 o 
   5   8   4        0.01       -1.07      2.82 o 
   6   8   4        8.00        9.70      3.51 o 
   7   8   4       15.10       19.32      3.90 o 
  -6   9   4        0.00       -1.99      2.79 o 
  -5   9   4       66.73       65.34      3.93 o 
  -4   9   4       14.41       16.52      3.41 o 
  -3   9   4      119.41      102.66      4.62 o 
  -2   9   4        0.50        0.70      2.06 o 
  -1   9   4      184.42      177.31      3.81 o 
   0   9   4        3.93        3.09      2.09 o 
   1   9   4       43.88       37.71      2.42 o 
   2   9   4       32.28       24.51      2.37 o 
   3   9   4       45.59       48.20      4.24 o 
   4   9   4        9.28       11.75      3.73 o 
   5   9   4      145.56      160.31      6.03 o 
  -4  10   4       20.58       22.79      3.20 o 
  -3  10   4        3.55        3.12      2.70 o 
  -2  10   4        9.79       11.98      2.26 o 
  -1  10   4        0.92        1.17      1.97 o 
   0  10   4      106.65      116.00     10.47 o 
   1  10   4        0.15        1.53      2.13 o 
   2  10   4       95.27      100.34      5.23 o 
   3  10   4        4.34        0.95      3.95 o 
 -13   0   5        0.25       -0.47      2.47 o 
 -11   0   5       43.44       39.64      2.85 o 
  -9   0   5       62.52       62.38      2.94 o 
  -7   0   5     2790.84     2822.84     12.55 o 
  -5   0   5       96.98       79.32      1.06 o 
  -3   0   5      273.91      260.43      2.92 o 
  -1   0   5      773.43      732.69      2.30 o 
   1   0   5     1148.66     1179.90      4.37 o 
   3   0   5     2595.68     2754.28      7.50 o 
   5   0   5      111.88      132.36      1.60 o 
   7   0   5      544.34      549.30      6.81 o 
   9   0   5      287.89      294.89      5.96 o 
  11   0   5      168.28      175.80      5.44 o 
 -13   1   5        0.52       -0.22      2.51 o 
 -12   1   5        7.30        5.18      2.48 o 
 -11   1   5        0.42       -1.67      1.71 o 
 -10   1   5       51.00       53.16      2.31 o 
  -9   1   5      306.99      302.40      3.65 o 
  -8   1   5        0.66        1.87      1.34 o 
  -7   1   5        7.14        8.74      1.23 o 
  -6   1   5       60.12       63.51      1.50 o 
  -5   1   5       85.13       69.22      0.86 o 
  -4   1   5     1910.17     2006.91      6.76 o 
  -3   1   5     1893.89     2103.80      9.43 o 
  -2   1   5     1835.38     1819.84      6.52 o 
  -1   1   5      173.98      189.41      2.02 o 
   0   1   5     1283.24     1236.31      6.94 o 
   1   1   5     3579.02     3719.74     14.96 o 
   2   1   5      866.30      827.32      5.05 o 
   3   1   5     1778.85     1922.32      7.76 o 
   4   1   5       82.46       71.96      1.69 o 
   5   1   5      302.52      307.45      2.62 o 
   6   1   5        2.88        2.11      1.13 o 
   7   1   5      140.50      143.59      2.72 o 
   8   1   5      176.83      176.64      8.51 o 
   9   1   5        0.10        1.59      1.35 o 
  10   1   5        7.83       10.51      1.89 o 
  11   1   5       11.73        8.68      2.07 o 
 -12   2   5       15.48        8.19      2.92 o 
 -11   2   5       75.60       75.18      3.73 o 
 -10   2   5      414.61      394.45      6.60 o 
  -9   2   5      386.53      409.39      6.29 o 
  -8   2   5      519.45      527.43      8.37 o 
  -7   2   5      525.88      556.33      3.80 o 
  -6   2   5      115.37      117.41      1.48 o 
  -5   2   5     2338.15     2476.82      8.34 o 
  -4   2   5       84.21       99.74      1.02 o 
  -3   2   5     1901.13     2091.48      8.34 o 
  -2   2   5      250.72      265.16      3.11 o 
  -1   2   5      113.89      110.53      1.42 o 
   0   2   5      100.88       89.49      1.59 o 
   1   2   5     1041.12     1214.55      7.19 o 
   2   2   5     1116.86     1149.90      7.25 o 
   3   2   5      770.48      770.64      5.91 o 
   4   2   5     1627.51     1699.02     14.01 o 
   5   2   5      389.70      365.39      3.28 o 
   6   2   5       31.72       29.98      1.31 o 
   7   2   5      241.83      232.08      7.48 o 
   8   2   5       19.65       16.28      2.61 o 
   9   2   5      186.14      189.56      4.30 o 
  10   2   5       92.11       95.78      4.49 o 
  11   2   5       66.30       66.81      4.22 o 
 -12   3   5       13.90       21.30      2.90 o 
 -11   3   5      109.95      108.04      4.49 o 
 -10   3   5       24.97       20.44      3.01 o 
  -9   3   5      128.66      130.47      4.21 o 
  -8   3   5       12.46       14.50      2.48 o 
  -7   3   5        2.15        1.49      1.06 o 
  -6   3   5        5.60        5.66      1.13 o 
  -5   3   5       77.32       85.30      1.05 o 
  -4   3   5       38.20       46.50      0.77 o 
  -3   3   5      300.24      363.70      2.57 o 
  -2   3   5      816.40      876.37      3.44 o 
  -1   3   5      236.73      243.04      1.82 o 
   0   3   5      157.75      137.42      1.89 o 
   1   3   5     3099.32     3196.96     12.70 o 
   2   3   5      354.07      400.12      3.23 o 
   3   3   5      369.19      366.35      3.39 o 
   4   3   5      117.75      134.21      2.46 o 
   5   3   5        4.15        2.82      1.44 o 
   6   3   5      477.82      463.25      4.37 o 
   7   3   5        0.28       -0.08      2.21 o 
   8   3   5       33.85       23.68      1.95 o 
   9   3   5       10.53        6.79      1.95 o 
  10   3   5       15.49       11.11      2.92 o 
  11   3   5       12.51       13.43      3.21 o 
 -12   4   5       29.66       24.18      3.43 o 
 -11   4   5       18.87       24.70      3.29 o 
 -10   4   5       39.65       37.33      3.14 o 
  -9   4   5        4.12        6.48      2.51 o 
  -8   4   5       35.02       37.80      2.78 o 
  -7   4   5        0.19        0.40      1.16 o 
  -6   4   5      263.92      259.46      3.31 o 
  -5   4   5      457.11      471.02      3.99 o 
  -4   4   5      465.42      516.04      4.17 o 
  -3   4   5      135.46      132.75      1.44 o 
  -2   4   5      980.37     1062.19      3.61 o 
  -1   4   5       71.57       64.73      1.92 o 
   0   4   5      915.71      994.85     10.50 o 
   1   4   5        0.02        0.91      1.73 o 
   2   4   5       60.74       65.54      2.33 o 
   3   4   5       16.02       19.27      1.42 o 
   4   4   5      192.52      175.80     10.14 o 
   5   4   5      409.47      371.80      4.03 o 
   6   4   5        5.77        5.30      1.66 o 
   7   4   5       53.99       55.07      2.55 o 
   8   4   5       89.27       99.86      3.00 o 
   9   4   5        6.72        7.83      2.07 o 
  10   4   5       21.39       24.28      3.40 o 
 -11   5   5      104.90      106.03      4.65 o 
 -10   5   5        0.14       -0.03      2.85 o 
  -9   5   5       54.34       50.72      3.22 o 
  -8   5   5       34.44       30.42      1.89 o 
  -7   5   5        1.19       -0.22      1.36 o 
  -6   5   5        3.54        5.35      1.40 o 
  -5   5   5      208.70      207.28      9.14 o 
  -4   5   5      118.16      114.76      1.82 o 
  -3   5   5      984.95      989.27      4.41 o 
  -2   5   5       92.38       87.14      1.52 o 
  -1   5   5      863.26      879.59      6.26 o 
   0   5   5       33.88       39.10      1.05 o 
   1   5   5      106.72      120.99      1.74 o 
   2   5   5      204.74      222.94      2.67 o 
   3   5   5      113.04      113.47      2.43 o 
   4   5   5        4.05        4.49      1.48 o 
   5   5   5       88.70       88.61      3.91 o 
   6   5   5       78.55       84.41      2.12 o 
   7   5   5      119.41      119.79      2.47 o 
   8   5   5       87.43       86.22      2.95 o 
   9   5   5       15.35       16.57      3.25 o 
  10   5   5        2.98        1.63      2.48 o 
 -10   6   5       27.56       31.93      3.41 o 
  -9   6   5       20.42       14.58      2.68 o 
  -8   6   5       65.52       67.84      2.47 o 
  -7   6   5      173.14      162.29      3.05 o 
  -6   6   5      241.81      221.19      3.58 o 
  -5   6   5      311.96      327.04      3.89 o 
  -4   6   5      831.98      818.56      4.45 o 
  -3   6   5       49.41       47.08      1.57 o 
  -2   6   5      398.43      380.05      4.27 o 
  -1   6   5        0.80        0.23      1.59 o 
   0   6   5      162.48      174.36      3.77 o 
   1   6   5       74.24       82.82      2.29 o 
   2   6   5      147.46      155.74      2.19 o 
   3   6   5       75.04       67.81      1.47 o 
   4   6   5        0.60       -0.31      1.21 o 
   5   6   5       58.82       57.24      1.83 o 
   6   6   5      128.74      132.12      2.52 o 
   7   6   5       44.65       48.94      3.33 o 
   8   6   5       56.59       69.23      4.05 o 
   9   6   5        3.00        3.51      2.97 o 
  -9   7   5       25.90       27.49      2.86 o 
  -8   7   5        9.74       11.34      1.79 o 
  -7   7   5       23.41       17.69      1.94 o 
  -6   7   5        0.30        0.65      1.61 o 
  -5   7   5        0.88       -0.82      1.64 o 
  -4   7   5      149.38      147.43      4.83 o 
  -3   7   5      165.56      155.60      6.73 o 
  -2   7   5      214.74      218.62      5.21 o 
  -1   7   5      346.74      348.33      4.31 o 
   0   7   5        0.59        1.45      1.71 o 
   1   7   5      305.85      295.47      4.02 o 
   2   7   5       66.13       76.46      3.54 o 
   3   7   5       65.96       64.64      3.65 o 
   4   7   5       56.43       63.90      3.69 o 
   5   7   5        0.15        2.09      1.72 o 
   6   7   5       15.36       18.89      1.74 o 
   7   7   5       35.71       34.24      2.60 o 
   8   7   5        2.84        4.72      3.27 o 
  -8   8   5       13.81       13.97      3.09 o 
  -7   8   5       60.50       67.34      3.90 o 
  -6   8   5        0.13       -2.67      2.72 o 
  -5   8   5      135.41      123.29      4.82 o 
  -4   8   5        9.79       10.76      3.15 o 
  -3   8   5      156.85      160.02      3.34 o 
  -2   8   5        0.37        0.48      1.89 o 
  -1   8   5       52.30       54.20      2.99 o 
   0   8   5      132.04      132.30      3.21 o 
   1   8   5        1.30       -0.19      1.72 o 
   2   8   5      123.47      126.42      4.22 o 
   3   8   5       63.92       56.75      4.02 o 
   4   8   5       11.54       12.05      3.47 o 
   5   8   5       34.02       33.18      3.67 o 
   6   8   5        0.02       -2.05      3.30 o 
   7   8   5       64.75       72.72      4.48 o 
  -6   9   5       15.02       19.90      3.21 o 
  -5   9   5       20.00       28.38      3.27 o 
  -4   9   5       45.39       44.53      3.89 o 
  -3   9   5        7.95        4.00      3.03 o 
  -2   9   5      160.27      145.76      3.62 o 
  -1   9   5       10.95        9.69      2.33 o 
   0   9   5      387.93      426.58      7.57 o 
   1   9   5        3.00        3.71      2.26 o 
   2   9   5       99.85      115.28      6.90 o 
   3   9   5        2.46        0.24      3.10 o 
   4   9   5       51.23       47.28      3.99 o 
   5   9   5        2.43        2.80      3.15 o 
  -3  10   5       45.30       36.53      3.67 o 
  -2  10   5       22.73       30.00      2.71 o 
  -1  10   5        2.93        4.26      2.13 o 
   0  10   5        8.95       14.60      2.91 o 
   1  10   5        3.38        4.35      2.43 o 
   2  10   5        0.55        1.73      4.01 o 
 -12   0   6       74.63       74.51      3.67 o 
 -10   0   6      230.26      267.23      5.15 o 
  -8   0   6       35.84       37.22      2.37 o 
  -6   0   6       14.97       15.89      1.49 o 
  -4   0   6      126.18      158.60      1.53 o 
  -2   0   6      169.13      216.83      3.95 o 
   0   0   6      941.30      894.98      9.87 o 
   2   0   6     3293.62     3418.34     54.93 o 
   4   0   6      992.20      982.97      5.97 o 
   6   0   6      164.04      153.97      3.70 o 
   8   0   6      501.97      508.52      7.27 o 
  10   0   6      102.30      101.13      4.34 o 
 -13   1   6        6.33        5.10      2.59 o 
 -12   1   6        0.76       -1.31      2.71 o 
 -11   1   6       38.32       38.67      2.03 o 
 -10   1   6      320.39      318.17      4.37 o 
  -9   1   6     1075.72     1053.04      6.31 o 
  -8   1   6      408.39      396.48      9.22 o 
  -7   1   6     2315.56     2283.69     13.65 o 
  -6   1   6       85.03       70.39      1.57 o 
  -5   1   6      721.55      759.70      3.66 o 
  -4   1   6        5.00        6.91      0.66 o 
  -3   1   6      463.00      478.75      3.42 o 
  -2   1   6      166.83      171.58      1.12 o 
  -1   1   6        2.52        6.64      0.46 o 
   0   1   6       88.85      101.96      2.25 o 
   1   1   6      882.77      968.36      4.26 o 
   2   1   6        8.92        8.14      0.86 o 
   3   1   6        0.26        0.79      0.76 o 
   4   1   6      689.48      725.52      5.23 o 
   5   1   6       27.95       32.35      1.17 o 
   6   1   6       86.55       88.54      2.16 o 
   7   1   6      183.26      197.93      3.83 o 
   8   1   6        0.15        0.00      1.49 o 
   9   1   6       73.18       78.21      2.60 o 
  10   1   6       96.69       89.58      2.53 o 
  11   1   6       63.22       72.54      3.45 o 
 -12   2   6       13.65       18.55      2.84 o 
 -11   2   6       17.97       15.73      2.74 o 
 -10   2   6        1.33        1.00      2.35 o 
  -9   2   6       81.22       90.22      3.73 o 
  -8   2   6       51.05       61.36      1.88 o 
  -7   2   6      143.10      138.72      3.16 o 
  -6   2   6        4.54        6.76      0.94 o 
  -5   2   6      188.57      231.91      1.57 o 
  -4   2   6      512.10      535.21      3.67 o 
  -3   2   6     1277.57     1356.31      3.42 o 
  -2   2   6      741.47      751.07      6.05 o 
  -1   2   6      549.61      492.29      3.03 o 
   0   2   6      809.51      752.59      6.00 o 
   1   2   6     4051.58     4258.72     14.46 o 
   2   2   6      462.72      462.58      3.63 o 
   3   2   6      148.26      154.35      1.57 o 
   4   2   6      829.47      835.33      4.54 o 
   5   2   6      126.88      139.91      1.95 o 
   6   2   6     1322.14     1293.27      5.55 o 
   7   2   6        1.37        1.82      1.41 o 
   8   2   6       49.27       46.19      3.38 o 
   9   2   6        7.18       11.43      2.16 o 
  10   2   6        0.07        1.91      2.02 o 
  11   2   6        1.38        1.84      2.97 o 
 -12   3   6       35.00       36.04      3.54 o 
 -11   3   6       98.03       98.87      4.07 o 
 -10   3   6       96.96       96.54      3.93 o 
  -9   3   6       37.40       48.52      3.20 o 
  -8   3   6       75.63       80.09      3.38 o 
  -7   3   6       33.83       44.07      3.01 o 
  -6   3   6      253.24      238.01      4.22 o 
  -5   3   6      754.22      832.02      5.32 o 
  -4   3   6        1.54        0.24      0.49 o 
  -3   3   6      161.27      134.73      1.55 o 
  -2   3   6       55.93       38.35      0.99 o 
  -1   3   6       93.02      113.25      1.39 o 
   0   3   6      132.51      140.91      1.82 o 
   1   3   6        2.20        2.21      1.77 o 
   2   3   6       55.15       36.32      2.18 o 
   3   3   6        9.79       10.11      1.28 o 
   4   3   6       14.16       11.70      1.00 o 
   5   3   6      924.30      986.53     10.12 o 
   6   3   6        7.05        5.80      1.58 o 
   7   3   6      290.98      282.18      5.85 o 
   8   3   6       99.91      107.85      4.49 o 
   9   3   6      192.54      201.59     12.65 o 
  10   3   6       21.72       23.07      2.97 o 
 -12   4   6        9.92       11.69      2.83 o 
 -11   4   6      155.82      169.56      5.18 o 
 -10   4   6        5.28        4.35      2.55 o 
  -9   4   6       23.32       24.05      2.82 o 
  -8   4   6       27.77       19.83      2.59 o 
  -7   4   6        8.43        7.37      1.28 o 
  -6   4   6        4.75        2.05      1.30 o 
  -5   4   6        0.73        1.16      1.41 o 
  -4   4   6       28.11       24.66      1.19 o 
  -3   4   6      217.54      188.33      2.36 o 
  -2   4   6      188.35      178.87      2.24 o 
  -1   4   6      916.45      926.37      4.55 o 
   0   4   6       52.77       51.96      1.37 o 
   1   4   6       49.41       36.59      2.39 o 
   2   4   6        5.20        8.94      1.20 o 
   3   4   6      413.94      393.73     12.05 o 
   4   4   6       12.71        9.58      1.50 o 
   5   4   6       84.74       76.90      2.29 o 
   6   4   6        4.48        3.64      1.54 o 
   7   4   6       23.61       23.67      2.81 o 
   8   4   6        3.68        4.18      1.88 o 
   9   4   6       28.17       23.54      2.47 o 
  10   4   6       41.24       41.73      3.82 o 
 -11   5   6        2.14        4.68      2.61 o 
 -10   5   6       15.10       19.52      2.73 o 
  -9   5   6       79.99       72.40      3.56 o 
  -8   5   6        4.39        6.90      1.53 o 
  -7   5   6      143.53      117.27      8.01 o 
  -6   5   6        0.49        0.31      1.41 o 
  -5   5   6       76.48       58.38      2.17 o 
  -4   5   6      300.01      294.85      6.94 o 
  -3   5   6        9.51        8.07      1.10 o 
  -2   5   6       47.61       42.23      1.30 o 
  -1   5   6      281.42      283.84      2.75 o 
   0   5   6       86.83       94.97      1.69 o 
   1   5   6      174.05      192.30      7.98 o 
   2   5   6       12.81       10.96      1.30 o 
   3   5   6       58.96       50.73      1.95 o 
   4   5   6       51.58       49.33      2.03 o 
   5   5   6        0.92        1.31      2.61 o 
   6   5   6      292.75      315.93      5.73 o 
   7   5   6        7.12        6.49      1.63 o 
   8   5   6      175.18      188.60      5.03 o 
   9   5   6       36.14       44.15      3.27 o 
 -10   6   6        3.22        3.80      2.76 o 
  -9   6   6        4.56        3.52      2.57 o 
  -8   6   6        1.59        0.64      1.63 o 
  -7   6   6        5.29        4.57      1.71 o 
  -6   6   6        1.18        0.41      1.65 o 
  -5   6   6      292.24      300.46     11.76 o 
  -4   6   6       61.17       56.91      1.72 o 
  -3   6   6      599.75      597.06      3.83 o 
  -2   6   6      207.52      217.65      4.36 o 
  -1   6   6      330.47      305.92      5.87 o 
   0   6   6       20.56       21.83      1.71 o 
   1   6   6       62.97       65.15      1.75 o 
   2   6   6       90.11       83.58      1.83 o 
   3   6   6       22.62       20.01      1.32 o 
   4   6   6       27.46       28.37      1.86 o 
   5   6   6       70.68       73.97      2.08 o 
   6   6   6      136.25      140.62      4.12 o 
   7   6   6       16.68       19.13      2.73 o 
   8   6   6       10.18        9.59      2.06 o 
  -9   7   6        9.90       10.39      2.86 o 
  -8   7   6       12.43       10.29      1.70 o 
  -7   7   6       31.70       32.55      2.01 o 
  -6   7   6       96.77      100.05      4.76 o 
  -5   7   6       73.91       73.63      3.46 o 
  -4   7   6       72.18       74.39      3.89 o 
  -3   7   6       88.50       84.57      3.77 o 
  -2   7   6       68.85       67.35      2.51 o 
  -1   7   6        7.50        8.94      1.87 o 
   0   7   6        4.04        3.18      1.59 o 
   1   7   6        9.91        9.79      1.80 o 
   2   7   6       41.62       38.96      2.14 o 
   3   7   6       25.59       14.93      2.85 o 
   4   7   6       11.84       12.01      1.84 o 
   5   7   6       18.21       21.86      2.04 o 
   6   7   6      121.10      117.78      5.02 o 
   7   7   6      111.94      133.89      2.89 o 
  -8   8   6        5.46        4.62      2.86 o 
  -7   8   6        2.66        0.18      2.86 o 
  -6   8   6        0.67        0.09      2.75 o 
  -5   8   6       17.91       13.86      3.11 o 
  -4   8   6      215.02      212.44      5.69 o 
  -3   8   6       65.39       69.62      3.30 o 
  -2   8   6      312.29      310.87      5.41 o 
  -1   8   6       25.79       23.71      2.15 o 
   0   8   6       90.17       97.60      3.94 o 
   1   8   6        6.35        7.45      1.96 o 
   2   8   6       32.85       31.25      2.21 o 
   3   8   6        1.92        2.31      3.30 o 
   4   8   6       86.34       81.41      4.67 o 
   5   8   6        6.29        4.25      3.47 o 
   6   8   6       27.87       27.39      3.58 o 
  -6   9   6        0.82        2.95      2.57 o 
  -5   9   6       82.34       83.70      4.48 o 
  -4   9   6       16.22       15.21      3.36 o 
  -3   9   6       97.06      110.42      4.17 o 
  -2   9   6        1.19        1.86      2.23 o 
  -1   9   6       36.97       38.93      2.56 o 
   0   9   6        9.97       20.51      2.64 o 
   1   9   6       48.97       52.57      3.21 o 
   2   9   6       18.69       21.27      3.93 o 
   3   9   6        0.39        5.59      3.76 o 
   4   9   6       29.75       28.34      4.33 o 
  -2  10   6       27.12       27.71      2.48 o 
  -1  10   6        0.81        2.08      2.34 o 
   0  10   6      101.31      107.02      4.53 o 
   1  10   6        6.01        1.23      2.34 o 
 -11   0   7       42.99       45.59      2.91 o 
  -9   0   7     1120.52     1074.49      9.10 o 
  -7   0   7      670.45      696.46      6.52 o 
  -5   0   7     1040.92     1189.99      6.29 o 
  -3   0   7      266.15      252.45      2.75 o 
  -1   0   7      629.20      689.00      6.10 o 
   1   0   7      411.15      459.04      4.84 o 
   3   0   7        4.31        7.70      1.11 o 
   5   0   7      123.98      119.11      2.12 o 
   7   0   7        0.25        0.08      2.14 o 
   9   0   7        0.04       -0.17      2.38 o 
 -12   1   7       62.58       65.71      3.60 o 
 -11   1   7        0.35        1.48      1.51 o 
 -10   1   7      134.33      134.29      2.76 o 
  -9   1   7       99.37      116.88      2.92 o 
  -8   1   7      613.02      578.62      4.56 o 
  -7   1   7      237.72      249.89     14.53 o 
  -6   1   7       69.42       56.81      1.42 o 
  -5   1   7       24.59       26.30      0.65 o 
  -4   1   7        3.23        1.67      0.48 o 
  -3   1   7      644.40      678.24      3.18 o 
  -2   1   7       20.71        8.56      0.53 o 
  -1   1   7      178.86      194.06      1.38 o 
   0   1   7      936.23      984.88      6.63 o 
   1   1   7      432.95      454.66      4.53 o 
   2   1   7     2939.46     3038.77      9.19 o 
   3   1   7       43.24       30.58      1.45 o 
   4   1   7     1194.07     1186.83      5.87 o 
   5   1   7        7.56        7.25      1.00 o 
   6   1   7      758.14      764.76      5.58 o 
   7   1   7       16.15       15.95      1.66 o 
   8   1   7      118.86      118.21      2.91 o 
   9   1   7       36.99       41.69      2.30 o 
  10   1   7       22.33       20.74      2.34 o 
 -12   2   7       13.06       11.50      2.73 o 
 -11   2   7       46.18       49.97      3.36 o 
 -10   2   7        6.17        6.06      2.34 o 
  -9   2   7      184.57      201.63      4.73 o 
  -8   2   7       56.40       50.70      1.83 o 
  -7   2   7      975.69     1000.15     21.63 o 
  -6   2   7      374.93      383.93      3.17 o 
  -5   2   7      632.71      649.32      3.53 o 
  -4   2   7        2.94        5.52      0.49 o 
  -3   2   7      502.80      522.41      3.50 o 
  -2   2   7      878.50      872.23      3.59 o 
  -1   2   7      202.44      205.60      2.18 o 
   0   2   7      388.32      424.60      4.97 o 
   1   2   7        9.84        8.16      1.32 o 
   2   2   7      708.90      710.81      4.47 o 
   3   2   7       45.06       48.23      1.64 o 
   4   2   7     1222.43     1288.08      4.32 o 
   5   2   7      452.86      440.08      4.90 o 
   6   2   7       71.70       76.50      1.80 o 
   7   2   7      250.76      246.27      3.55 o 
   8   2   7      288.23      286.72      6.30 o 
   9   2   7       54.09       48.86      3.75 o 
  10   2   7       62.46       61.71      2.88 o 
 -12   3   7       17.75       21.21      3.12 o 
 -11   3   7       21.94       22.56      3.11 o 
 -10   3   7       11.64       11.02      2.56 o 
  -9   3   7       17.61       10.66      2.47 o 
  -8   3   7       31.80       23.62      2.81 o 
  -7   3   7       28.43       27.26      3.46 o 
  -6   3   7       14.44       13.25      1.94 o 
  -5   3   7       46.27       44.49      0.91 o 
  -4   3   7      166.90      172.87      1.53 o 
  -3   3   7        6.30        8.01      0.83 o 
  -2   3   7      510.19      481.54      3.91 o 
  -1   3   7      503.00      465.31      3.31 o 
   0   3   7       17.16       16.48      1.85 o 
   1   3   7      452.83      458.16      5.58 o 
   2   3   7        5.12        3.31      1.94 o 
   3   3   7      530.47      540.02      4.35 o 
   4   3   7       82.35       76.11      1.55 o 
   5   3   7       28.56       27.00      1.85 o 
   6   3   7        7.61        8.12      1.61 o 
   7   3   7       67.29       60.71      3.42 o 
   8   3   7       15.81       15.31      3.23 o 
   9   3   7        2.26        4.81      2.12 o 
  10   3   7        2.27        0.01      2.00 o 
 -11   4   7       42.99       47.18      3.63 o 
 -10   4   7       42.64       45.49      3.38 o 
  -9   4   7       12.65        4.08      2.54 o 
  -8   4   7       14.68       14.86      1.61 o 
  -7   4   7       21.85       15.64      2.46 o 
  -6   4   7      119.54      112.19      8.16 o 
  -5   4   7      152.01      141.26      2.08 o 
  -4   4   7      912.23      938.74      5.26 o 
  -3   4   7      602.22      621.29      4.21 o 
  -2   4   7      226.39      271.58      2.82 o 
  -1   4   7      397.51      410.88      3.32 o 
   0   4   7      412.02      435.55      5.76 o 
   1   4   7      149.21      141.07      3.77 o 
   2   4   7        0.56       -1.09      2.31 o 
   3   4   7        1.11        0.40      1.36 o 
   4   4   7      118.16      113.71      2.56 o 
   5   4   7       12.30       12.62      1.62 o 
   6   4   7      198.09      201.05      3.48 o 
   7   4   7       12.60       14.04      2.81 o 
   8   4   7       10.63       14.49      2.99 o 
   9   4   7        9.39       12.74      4.57 o 
 -11   5   7       59.14       77.33      4.32 o 
 -10   5   7        0.44       -0.59      2.62 o 
  -9   5   7        0.10       -1.76      2.63 o 
  -8   5   7        1.13        1.34      1.48 o 
  -7   5   7       17.81       13.32      1.75 o 
  -6   5   7       11.74        7.64      1.55 o 
  -5   5   7        6.66        5.88      1.57 o 
  -4   5   7      189.17      195.94      2.39 o 
  -3   5   7      450.25      443.38      5.23 o 
  -2   5   7       10.37        9.08      1.34 o 
  -1   5   7      889.84      907.59      5.87 o 
   0   5   7       58.10       58.70      1.64 o 
   1   5   7      281.62      261.53      5.10 o 
   2   5   7        6.89        9.49      1.38 o 
   3   5   7      220.27      223.16      4.71 o 
   4   5   7       32.67       38.71      1.94 o 
   5   5   7       27.00       29.94      1.98 o 
   6   5   7       22.25       25.90      2.10 o 
   7   5   7        6.39        7.37      1.57 o 
   8   5   7        2.91        7.33      2.22 o 
   9   5   7       19.29       21.35      2.52 o 
 -10   6   7       11.30       14.08      3.00 o 
  -9   6   7        4.25        2.30      2.29 o 
  -8   6   7        9.87        7.71      1.73 o 
  -7   6   7       57.07       46.42      3.15 o 
  -6   6   7      106.79      102.31      2.64 o 
  -5   6   7      302.98      292.72      4.67 o 
  -4   6   7      209.45      180.93      2.52 o 
  -3   6   7      394.08      466.86      4.26 o 
  -2   6   7      177.68      172.68      2.28 o 
  -1   6   7       22.55       17.72      1.97 o 
   0   6   7        1.38        1.32      1.61 o 
   1   6   7       60.84       57.25      1.62 o 
   2   6   7        7.07        6.80      1.69 o 
   3   6   7       61.93       63.86      1.79 o 
   4   6   7       51.96       44.56      2.43 o 
   5   6   7        5.92        8.58      1.86 o 
   6   6   7      240.34      239.07      3.37 o 
   7   6   7       87.59       99.23      2.77 o 
   8   6   7      192.65      207.26      5.09 o 
  -9   7   7       13.47       16.34      2.78 o 
  -8   7   7       26.89       23.97      1.95 o 
  -7   7   7       18.48       15.60      1.74 o 
  -6   7   7        4.77        2.65      1.70 o 
  -5   7   7       95.42      104.63      2.66 o 
  -4   7   7      154.68      160.37      4.93 o 
  -3   7   7      170.46      165.67      3.39 o 
  -2   7   7       77.59       77.93      3.12 o 
  -1   7   7       75.55       63.56      2.49 o 
   0   7   7        2.97        5.76      1.67 o 
   1   7   7      124.71      132.23      3.74 o 
   2   7   7       12.74       10.76      2.20 o 
   3   7   7       34.73       34.64      3.33 o 
   4   7   7        5.20        7.51      1.73 o 
   5   7   7        5.17        4.03      1.88 o 
   6   7   7       22.49       27.34      2.54 o 
   7   7   7        8.97       11.41      1.99 o 
  -8   8   7       36.01       42.90      3.66 o 
  -7   8   7       52.25       56.24      3.87 o 
  -6   8   7        4.79        4.68      2.95 o 
  -5   8   7      175.78      207.36      5.93 o 
  -4   8   7        0.01        4.80      3.05 o 
  -3   8   7      229.33      230.53      3.98 o 
  -2   8   7       28.06       24.22      2.29 o 
  -1   8   7       85.48       88.17      2.87 o 
   0   8   7       10.53        9.00      2.24 o 
   1   8   7      108.35      116.00      3.19 o 
   2   8   7        4.82        4.66      1.82 o 
   3   8   7       37.09       37.08      3.93 o 
   4   8   7       24.96       21.39      3.46 o 
   5   8   7       29.97       29.40      3.85 o 
   6   8   7        8.60       10.95      3.81 o 
  -6   9   7        5.26        2.80      3.34 o 
  -5   9   7       18.20       15.24      3.67 o 
  -4   9   7        5.48        5.10      2.73 o 
  -3   9   7        1.95        3.27      2.16 o 
  -2   9   7       56.71       57.53      2.95 o 
  -1   9   7        0.00        1.92      2.08 o 
   0   9   7      199.71      187.04      4.13 o 
   1   9   7       37.67       30.74      2.51 o 
   2   9   7      293.06      302.29      7.22 o 
   3   9   7        6.19        7.31      3.71 o 
   4   9   7       89.00       94.00      4.92 o 
 -12   0   8       63.70       77.25      3.52 o 
 -10   0   8      430.90      431.56      6.27 o 
  -8   0   8     1467.54     1530.46     10.11 o 
  -6   0   8       10.93       11.88      1.63 o 
  -4   0   8      100.15      145.31      1.61 o 
  -2   0   8     1034.33     1186.48      7.35 o 
   0   0   8      119.75      120.07      2.08 o 
   2   0   8     2015.96     2064.95     10.75 o 
   4   0   8      529.68      511.63      5.65 o 
   6   0   8      914.67      916.49      8.97 o 
   8   0   8        0.52        0.28      2.11 o 
  10   0   8       14.91       19.14      2.79 o 
 -12   1   8        4.12        3.11      2.20 o 
 -11   1   8       23.72       22.71      1.70 o 
 -10   1   8       10.31       12.43      1.58 o 
  -9   1   8      678.76      683.50      5.15 o 
  -8   1   8      196.66      180.78      3.26 o 
  -7   1   8     1163.08     1193.12      5.98 o 
  -6   1   8      595.37      573.87      4.48 o 
  -5   1   8      598.54      610.77      5.33 o 
  -4   1   8        0.10        0.72      0.56 o 
  -3   1   8       54.21       69.27      0.87 o 
  -2   1   8       32.91       39.14      0.83 o 
  -1   1   8      115.11      123.19      1.74 o 
   0   1   8       67.18       68.05      1.67 o 
   1   1   8       14.64       18.46      1.31 o 
   2   1   8      552.47      584.58      8.10 o 
   3   1   8       21.04       27.42      1.47 o 
   4   1   8       88.06       90.62      2.10 o 
   5   1   8       12.22       13.65      1.21 o 
   6   1   8       16.96       17.78      1.67 o 
   7   1   8       23.20       18.88      1.69 o 
   8   1   8       63.73       65.58      2.50 o 
   9   1   8       35.93       41.10      2.39 o 
  10   1   8        1.97        4.31      2.96 o 
 -12   2   8       57.13       71.98      3.85 o 
 -11   2   8        1.32        2.24      2.45 o 
 -10   2   8      124.48      132.43      4.13 o 
  -9   2   8       11.60        8.19      2.51 o 
  -8   2   8       10.79       10.14      1.42 o 
  -7   2   8       43.87       43.23      1.65 o 
  -6   2   8        0.25        0.16      1.00 o 
  -5   2   8       12.64       13.27      0.72 o 
  -4   2   8       73.04       61.00      0.98 o 
  -3   2   8       77.11       72.02      1.34 o 
  -2   2   8      248.07      232.37      2.05 o 
  -1   2   8        0.49        1.26      0.93 o 
   0   2   8      410.71      417.33      3.60 o 
   1   2   8      603.59      539.06      4.12 o 
   2   2   8      337.95      325.53      8.89 o 
   3   2   8      465.39      508.57     10.68 o 
   4   2   8      199.63      187.13      3.13 o 
   5   2   8       27.74       22.25      1.32 o 
   6   2   8       28.84       26.22      1.50 o 
   7   2   8        8.56        9.43      2.55 o 
   8   2   8       23.46       28.79      3.30 o 
   9   2   8       41.63       46.12      3.78 o 
  10   2   8       29.26       30.73      2.49 o 
 -12   3   8       19.14       17.49      3.07 o 
 -11   3   8       25.68       37.62      3.34 o 
 -10   3   8       67.09       63.59      3.34 o 
  -9   3   8        1.20        0.64      2.18 o 
  -8   3   8      466.05      435.75      6.37 o 
  -7   3   8        1.10       -0.96      2.11 o 
  -6   3   8      556.69      555.76      6.31 o 
  -5   3   8       12.56       21.04      0.94 o 
  -4   3   8      499.43      494.53      2.80 o 
  -3   3   8      231.42      236.53      5.66 o 
  -2   3   8      641.89      643.56      4.17 o 
  -1   3   8        1.81        1.76      1.10 o 
   0   3   8      117.26      126.88      3.49 o 
   1   3   8       11.92       14.26      2.29 o 
   2   3   8      442.46      477.70      6.17 o 
   3   3   8        6.21        8.09      2.28 o 
   4   3   8      238.08      243.92      3.56 o 
   5   3   8        0.02        0.64      1.55 o 
   6   3   8        2.08        0.15      1.68 o 
   7   3   8      258.93      259.79      5.88 o 
   8   3   8       17.32       24.20      3.38 o 
   9   3   8       29.27       29.12      3.82 o 
 -11   4   8       43.55       52.06      3.53 o 
 -10   4   8        0.44        1.03      2.64 o 
  -9   4   8        6.09        4.61      2.59 o 
  -8   4   8        1.03        0.21      1.44 o 
  -7   4   8        0.56        0.91      1.44 o 
  -6   4   8       38.28       40.24      1.91 o 
  -5   4   8        1.49        2.30      1.30 o 
  -4   4   8      170.29      177.42      2.68 o 
  -3   4   8      246.03      253.66      4.44 o 
  -2   4   8      420.14      419.72      3.63 o 
  -1   4   8     1024.99     1020.06     10.78 o 
   0   4   8       28.31       17.90      2.57 o 
   1   4   8      757.28      774.56      8.04 o 
   2   4   8       83.13       91.48      3.54 o 
   3   4   8      287.89      270.72      3.54 o 
   4   4   8       24.78       17.27      1.70 o 
   5   4   8      190.65      194.56      3.42 o 
   6   4   8        1.68        0.68      1.73 o 
   7   4   8      135.26      132.18      4.62 o 
   8   4   8        0.70        3.27      2.78 o 
   9   4   8       36.86       37.06      3.47 o 
 -11   5   8        5.27        5.76      3.10 o 
 -10   5   8       43.64       54.41      3.68 o 
  -9   5   8        8.54        3.29      2.56 o 
  -8   5   8       13.68       13.68      1.89 o 
  -7   5   8       51.57       52.76      2.16 o 
  -6   5   8      246.35      249.58      3.58 o 
  -5   5   8        4.91        3.02      1.53 o 
  -4   5   8      223.57      248.45      2.76 o 
  -3   5   8        2.41        4.05      1.44 o 
  -2   5   8       98.47       84.52      2.57 o 
  -1   5   8       32.24       38.34      5.44 o 
   0   5   8        0.27       -0.99      2.39 o 
   1   5   8        6.53        2.58      2.63 o 
   2   5   8       17.97       14.01      1.53 o 
   3   5   8        2.74        4.06      1.50 o 
   4   5   8       31.60       37.99      2.11 o 
   5   5   8        0.03       -0.11      1.66 o 
   6   5   8      262.17      276.63      4.27 o 
   7   5   8       13.30       17.70      2.22 o 
   8   5   8      202.52      221.21      4.37 o 
 -10   6   8        0.90       -0.84      2.80 o 
  -9   6   8        2.08        1.48      2.22 o 
  -8   6   8       14.08       10.90      1.71 o 
  -7   6   8       36.52       32.40      1.97 o 
  -6   6   8       17.03       10.78      1.76 o 
  -5   6   8      227.42      206.35      3.38 o 
  -4   6   8      237.25      251.35      2.96 o 
  -3   6   8      991.78      945.30      5.78 o 
  -2   6   8        4.77        5.65      1.27 o 
  -1   6   8      555.37      554.01      8.68 o 
   0   6   8       33.77       34.04      2.46 o 
   1   6   8       60.44       55.44      1.68 o 
   2   6   8        0.33        1.45      1.19 o 
   3   6   8       58.52       61.19      1.83 o 
   4   6   8       44.48       52.13      2.39 o 
   5   6   8       40.26       44.63      2.45 o 
   6   6   8       32.36       37.32      2.55 o 
   7   6   8        2.39        5.69      1.73 o 
   8   6   8        0.08        0.45      2.04 o 
  -9   7   8       21.24       22.15      2.98 o 
  -8   7   8       38.16       49.30      2.32 o 
  -7   7   8       33.78       38.43      3.09 o 
  -6   7   8        3.26        3.50      1.74 o 
  -5   7   8      127.40      128.32     11.54 o 
  -4   7   8      110.29      106.30      2.92 o 
  -3   7   8      162.11      161.25      5.51 o 
  -2   7   8      125.51      135.28      5.26 o 
  -1   7   8        2.37        0.78      1.82 o 
   0   7   8       29.10       25.15      2.12 o 
   1   7   8      104.89       95.91      2.86 o 
   2   7   8       23.46       22.01      2.04 o 
   3   7   8       51.65       45.49      3.50 o 
   4   7   8       16.73       15.87      2.06 o 
   5   7   8       13.97       18.73      2.07 o 
   6   7   8       76.49       88.50      3.34 o 
  -7   8   8        3.16        3.93      2.49 o 
  -6   8   8        0.08        2.04      2.85 o 
  -5   8   8      100.28      107.55      4.87 o 
  -4   8   8        5.12        7.26      2.75 o 
  -3   8   8        4.88        6.34      2.02 o 
  -2   8   8       95.28       97.94      3.13 o 
  -1   8   8        0.23        0.53      1.97 o 
   0   8   8       87.61       94.29      4.14 o 
   1   8   8        0.67       -0.15      1.92 o 
   2   8   8       36.55       48.25      2.68 o 
   3   8   8       32.67       24.93      3.45 o 
   4   8   8       25.01       25.61      3.72 o 
   5   8   8        1.18       -0.48      3.22 o 
  -5   9   8       44.75       43.21      3.60 o 
  -4   9   8       31.98       34.51      3.81 o 
  -3   9   8       21.59       19.65      2.57 o 
  -2   9   8        0.01       -2.38      2.38 o 
  -1   9   8       50.38       59.07      3.01 o 
   0   9   8        2.26       -0.55      2.42 o 
   1   9   8        3.29        4.10      2.67 o 
   2   9   8       16.27       19.36      4.18 o 
   3   9   8       13.56       23.52      4.17 o 
 -11   0   9       17.01       16.70      2.37 o 
  -9   0   9      365.74      412.71      5.88 o 
  -7   0   9     1175.22     1235.42      8.89 o 
  -5   0   9      180.33      198.02      2.54 o 
  -3   0   9        5.48        4.03      0.77 o 
  -1   0   9     1092.46     1032.43     13.46 o 
   1   0   9      192.85      193.65      3.94 o 
   3   0   9      133.55      122.60      3.29 o 
   5   0   9      285.76      290.04      3.46 o 
   7   0   9       58.20       56.58      3.07 o 
   9   0   9      140.92      137.27      4.70 o 
 -12   1   9       42.00       53.66      3.33 o 
 -11   1   9        0.10       -0.04      1.32 o 
 -10   1   9      193.60      189.66      3.05 o 
  -9   1   9        2.07        2.10      1.45 o 
  -8   1   9       38.46       33.84      1.81 o 
  -7   1   9        3.87        4.58      1.62 o 
  -6   1   9       81.50       93.34      1.64 o 
  -5   1   9      174.24      178.02      1.93 o 
  -4   1   9       18.09       19.98      0.79 o 
  -3   1   9      229.08      231.78      1.59 o 
  -2   1   9       24.90       24.79      0.93 o 
  -1   1   9      193.34      196.72      9.09 o 
   0   1   9      306.05      297.87      3.25 o 
   1   1   9      791.28      813.84     13.55 o 
   2   1   9      510.61      497.03      4.19 o 
   3   1   9      347.65      349.97      4.34 o 
   4   1   9      462.59      427.94      4.89 o 
   5   1   9        2.17        2.22      1.12 o 
   6   1   9      234.07      217.89      3.40 o 
   7   1   9       17.99       19.83      1.76 o 
   8   1   9        0.02        0.29      1.57 o 
   9   1   9        0.85        2.67      1.84 o 
 -12   2   9        2.92        4.58      2.48 o 
 -11   2   9       20.99       20.28      2.77 o 
 -10   2   9        8.14        6.72      2.32 o 
  -9   2   9       35.27       35.48      2.86 o 
  -8   2   9      304.31      289.12     10.30 o 
  -7   2   9       11.50        4.44      1.30 o 
  -6   2   9       76.35       71.12      1.45 o 
  -5   2   9      121.93      120.92      1.41 o 
  -4   2   9      134.46      152.15      1.97 o 
  -3   2   9       84.39       73.71      1.39 o 
  -2   2   9      156.67      173.65      2.61 o 
  -1   2   9      117.01      111.98      3.14 o 
   0   2   9       17.47       13.19      1.38 o 
   1   2   9       30.38       27.42      1.71 o 
   2   2   9      525.96      518.41      7.45 o 
   3   2   9       17.91       14.49      1.51 o 
   4   2   9       81.46       88.47      1.85 o 
   5   2   9       43.58       37.76      1.46 o 
   6   2   9       23.51       26.62      1.71 o 
   7   2   9      122.63      103.84      4.11 o 
   8   2   9        0.10       -0.17      2.59 o 
   9   2   9       55.11       56.20      3.96 o 
 -12   3   9       76.21       93.25      4.31 o 
 -11   3   9       28.91       32.52      2.88 o 
 -10   3   9       19.36       25.36      2.61 o 
  -9   3   9        4.27        1.51      2.21 o 
  -8   3   9      101.31      103.64      3.72 o 
  -7   3   9       29.79       21.80      2.73 o 
  -6   3   9       44.22       40.22      2.71 o 
  -5   3   9      100.69       95.75      1.54 o 
  -4   3   9       62.72       74.37      1.49 o 
  -3   3   9      211.90      197.68      3.71 o 
  -2   3   9      237.03      223.75      8.36 o 
  -1   3   9      411.98      418.54      3.65 o 
   0   3   9      356.27      335.54      5.46 o 
   1   3   9      535.82      558.17      6.92 o 
   2   3   9       17.90       19.28      2.58 o 
   3   3   9      540.29      519.66      6.96 o 
   4   3   9       22.43       17.10      1.75 o 
   5   3   9      192.37      190.60      3.35 o 
   6   3   9        0.92        0.30      1.63 o 
   7   3   9      194.37      195.68      5.54 o 
   8   3   9       55.34       54.07      3.74 o 
   9   3   9       68.86       68.23      4.22 o 
 -11   4   9        8.20       12.96      3.13 o 
 -10   4   9       82.83       83.14      3.79 o 
  -9   4   9        4.39        1.56      2.49 o 
  -8   4   9      173.23      169.73      3.21 o 
  -7   4   9       14.01       11.50      1.66 o 
  -6   4   9      808.68      780.58      7.80 o 
  -5   4   9       18.05       19.48      1.56 o 
  -4   4   9      864.13      846.36     16.64 o 
  -3   4   9        2.06        0.00      1.92 o 
  -2   4   9     1681.42     1712.81     25.99 o 
  -1   4   9       15.94       14.94      1.58 o 
   0   4   9      122.17      127.97      4.04 o 
   1   4   9        4.28        6.74      2.42 o 
   2   4   9       20.23       20.93      2.92 o 
   3   4   9       57.62       56.59      2.11 o 
   4   4   9       21.47       20.09      2.21 o 
   5   4   9       16.55       17.10      2.01 o 
   6   4   9      131.82      124.39      4.85 o 
   7   4   9        0.05        0.80      2.80 o 
   8   4   9      207.52      225.26      6.54 o 
 -10   5   9        2.89        1.88      2.45 o 
  -9   5   9        2.32        2.40      2.36 o 
  -8   5   9        0.00        0.00      1.52 o 
  -7   5   9        3.88        1.66      1.55 o 
  -6   5   9      106.73      112.58      2.76 o 
  -5   5   9        0.10       -0.71      2.74 o 
  -4   5   9       21.40       17.87      1.92 o 
  -3   5   9      208.31      214.17      3.13 o 
  -2   5   9       64.69       68.13      2.14 o 
  -1   5   9      151.36      134.80      2.52 o 
   0   5   9        0.18        3.40      2.67 o 
   1   5   9       48.63       43.70      3.27 o 
   2   5   9       89.31       81.78      2.34 o 
   3   5   9       57.37       63.15      2.26 o 
   4   5   9        4.78        9.51      6.50 o 
   5   5   9       83.39       90.41      5.40 o 
   6   5   9       24.91       34.48      2.41 o 
   7   5   9        1.06        2.35      3.09 o 
   8   5   9        7.17        7.34      3.68 o 
 -10   6   9       45.39       48.84      3.68 o 
  -9   6   9       25.83       18.37      2.98 o 
  -8   6   9       38.93       43.26      2.20 o 
  -7   6   9        0.67        0.49      1.58 o 
  -6   6   9       56.34       58.47      5.08 o 
  -5   6   9       29.40       25.93      1.95 o 
  -4   6   9      416.11      425.70      6.78 o 
  -3   6   9       63.32       62.36      1.90 o 
  -2   6   9      219.32      197.37      4.12 o 
  -1   6   9        0.01        2.42      2.89 o 
   0   6   9       68.41       66.96      3.80 o 
   1   6   9       83.02       89.39      2.56 o 
   2   6   9       39.92       36.95      2.04 o 
   3   6   9       33.51       35.93      2.06 o 
   4   6   9       77.30       80.94      4.66 o 
   5   6   9       16.36       16.55      2.29 o 
   6   6   9      172.12      178.22      5.58 o 
   7   6   9       23.83       22.68      2.09 o 
  -8   7   9        9.51       10.41      1.81 o 
  -7   7   9        0.05       -0.38      1.74 o 
  -6   7   9        0.67        1.20      1.69 o 
  -5   7   9       85.33       85.65      3.67 o 
  -4   7   9        0.08       -0.18      1.90 o 
  -3   7   9       21.41       15.97      2.14 o 
  -2   7   9       69.84       82.59      4.80 o 
  -1   7   9       57.27       52.21      2.51 o 
   0   7   9       35.37       36.34      2.71 o 
   1   7   9       82.18       78.34      2.89 o 
   2   7   9       12.47       18.15      2.27 o 
   3   7   9       40.08       43.01      3.62 o 
   4   7   9       58.47       67.13      2.89 o 
   5   7   9       21.72       25.24      2.42 o 
   6   7   9       22.54       24.06      2.66 o 
  -7   8   9       16.29       14.78      3.33 o 
  -6   8   9       62.45       77.72      4.40 o 
  -5   8   9       83.74       77.66      4.39 o 
  -4   8   9       22.21       18.25      3.45 o 
  -3   8   9       45.84       52.04      2.68 o 
  -2   8   9        3.09        4.95      2.03 o 
  -1   8   9       37.22       40.53      2.62 o 
   0   8   9       33.88       31.93      3.83 o 
   1   8   9        5.60        5.07      2.30 o 
   2   8   9       11.75        8.79      2.23 o 
   3   8   9        1.09        3.05      3.65 o 
   4   8   9        3.47        8.30      3.88 o 
  -4   9   9        6.98        8.97      3.26 o 
  -3   9   9       18.27       14.13      2.23 o 
  -2   9   9       38.64       39.31      3.30 o 
  -1   9   9        7.15        7.80      2.38 o 
   0   9   9       37.27       42.87      2.98 o 
   1   9   9        6.60        5.41      2.65 o 
   2   9   9       72.08       81.76      4.93 o 
 -12   0  10       15.59       17.80      2.34 o 
 -10   0  10      124.66      137.24      3.84 o 
  -8   0  10        2.56       -1.41      2.14 o 
  -6   0  10      110.36       85.99      2.05 o 
  -4   0  10       18.58       20.98      1.27 o 
  -2   0  10        2.35        0.29      1.71 o 
   0   0  10      124.45      104.11      3.38 o 
   2   0  10      387.29      341.91      5.34 o 
   4   0  10      497.96      513.99      6.50 o 
   6   0  10       35.36       31.42      2.55 o 
   8   0  10       15.96       14.76      2.78 o 
 -12   1  10        0.29       -0.50      2.41 o 
 -11   1  10       20.89       20.05      2.37 o 
 -10   1  10        0.01        1.65      1.42 o 
  -9   1  10      123.86      121.85      3.68 o 
  -8   1  10       45.06       38.14      4.91 o 
  -7   1  10      610.52      603.67     14.69 o 
  -6   1  10        9.52        5.95      1.11 o 
  -5   1  10      654.46      653.90      3.59 o 
  -4   1  10       37.68       33.83      1.01 o 
  -3   1  10       67.26       58.92      1.27 o 
  -2   1  10        2.00        2.40      0.89 o 
  -1   1  10        0.11       -0.41      1.34 o 
   0   1  10       50.24       57.03      2.01 o 
   1   1  10       38.10       36.25      1.78 o 
   2   1  10      133.76      120.78      2.52 o 
   3   1  10      117.38      121.85      4.11 o 
   4   1  10       10.50       10.18      1.56 o 
   5   1  10      145.25      149.86      2.52 o 
   6   1  10       14.90       13.30      1.68 o 
   7   1  10       93.47       98.00      2.74 o 
   8   1  10       40.59       40.09      3.39 o 
   9   1  10       86.64       98.46      4.63 o 
 -12   2  10       54.05       66.11      3.73 o 
 -11   2  10        6.49        9.48      2.27 o 
 -10   2  10       64.44       68.62      3.29 o 
  -9   2  10       42.07       37.20      2.82 o 
  -8   2  10       87.18       92.99      2.28 o 
  -7   2  10      221.13      244.99      4.56 o 
  -6   2  10       32.72       32.38      1.33 o 
  -5   2  10       60.92       60.27      1.79 o 
  -4   2  10      247.99      217.30      2.49 o 
  -3   2  10       29.07       28.10      1.50 o 
  -2   2  10      337.80      331.10      3.80 o 
  -1   2  10        7.38        4.62      1.52 o 
   0   2  10      356.35      342.89      3.78 o 
   1   2  10      248.97      252.34      4.44 o 
   2   2  10      235.53      213.89      3.20 o 
   3   2  10      239.85      239.67      5.35 o 
   4   2  10      156.98      135.69      2.23 o 
   5   2  10        0.61        1.09      1.13 o 
   6   2  10       22.12       23.90      1.78 o 
   7   2  10       36.29       36.83      3.19 o 
   8   2  10       54.66       47.32      3.76 o 
   9   2  10        0.56        1.25      2.81 o 
 -11   3  10        3.83        8.70      2.70 o 
 -10   3  10       10.56       10.91      2.54 o 
  -9   3  10        0.17       -0.14      2.29 o 
  -8   3  10      297.71      299.83      5.50 o 
  -7   3  10       81.65       60.99      3.10 o 
  -6   3  10     1003.74      991.69      8.59 o 
  -5   3  10       20.05       16.58      1.17 o 
  -4   3  10      595.66      590.24      8.77 o 
  -3   3  10       20.22       16.38      1.51 o 
  -2   3  10      372.29      362.56      8.20 o 
  -1   3  10        0.88        5.00      2.43 o 
   0   3  10        9.64        3.88      2.36 o 
   1   3  10        0.49        0.54      2.35 o 
   2   3  10       52.30       52.57      3.21 o 
   3   3  10       53.54       53.94      3.28 o 
   4   3  10        5.44        5.65      1.61 o 
   5   3  10        0.05       -0.89      1.68 o 
   6   3  10       28.19       29.17      3.58 o 
   7   3  10        0.17        1.29      2.58 o 
   8   3  10        2.53        9.71      3.28 o 
 -11   4  10       21.62       18.55      2.87 o 
 -10   4  10       19.68       26.37      2.86 o 
  -9   4  10        6.13        6.47      2.64 o 
  -8   4  10        3.22        5.69      1.61 o 
  -7   4  10       57.97       55.14      2.95 o 
  -6   4  10       14.04       20.34      2.51 o 
  -5   4  10        3.50        8.51      1.69 o 
  -4   4  10       59.86       56.49      2.13 o 
  -3   4  10      247.48      234.95      3.26 o 
  -2   4  10     1188.92     1120.25      6.31 o 
  -1   4  10      137.94      154.30      4.49 o 
   0   4  10      450.14      464.35      6.93 o 
   1   4  10      308.67      318.73      5.99 o 
   2   4  10       58.91       52.47      3.46 o 
   3   4  10      270.79      285.93      8.80 o 
   4   4  10        3.24        6.22      1.69 o 
   5   4  10      105.85      110.99      2.97 o 
   6   4  10        0.16       -0.94      2.06 o 
   7   4  10       84.87       82.61      4.22 o 
   8   4  10        5.40        7.80      3.09 o 
 -10   5  10       62.76       76.56      4.06 o 
  -9   5  10        8.63        7.32      2.29 o 
  -8   5  10      119.10      123.31      2.92 o 
  -7   5  10       19.74       17.24      1.85 o 
  -6   5  10      180.01      198.37      6.17 o 
  -5   5  10       37.41       41.25      2.04 o 
  -4   5  10      847.46      865.43     12.49 o 
  -3   5  10       59.29       45.08      2.10 o 
  -2   5  10      579.27      603.44      4.89 o 
  -1   5  10       64.77       63.71      2.57 o 
   0   5  10        0.09       -0.36      2.71 o 
   1   5  10       10.97        8.99      2.95 o 
   2   5  10        0.02        0.92      2.80 o 
   3   5  10       21.61       18.15      1.87 o 
   4   5  10       33.82       29.00      2.17 o 
   5   5  10       42.28       47.82      2.49 o 
   6   5  10       58.22       64.31      2.87 o 
   7   5  10        1.90        3.88      2.95 o 
  -9   6  10       15.06       13.32      2.56 o 
  -8   6  10        0.26        0.86      1.65 o 
  -7   6  10       18.07       20.39      1.93 o 
  -6   6  10        2.64        2.43      1.66 o 
  -5   6  10        1.39       -0.41      1.68 o 
  -4   6  10       12.25       14.24      1.64 o 
  -3   6  10       49.87       38.84      1.70 o 
  -2   6  10      111.87      109.86      2.87 o 
  -1   6  10      178.87      164.06      4.97 o 
   0   6  10       52.00       62.64      3.76 o 
   1   6  10       45.98       44.43      3.72 o 
   2   6  10       47.11       49.08      2.22 o 
   3   6  10        0.96        1.70      1.81 o 
   4   6  10      124.22      124.37      3.30 o 
   5   6  10       32.91       38.00      2.57 o 
   6   6  10       55.92       63.09      2.99 o 
  -8   7  10       43.38       49.30      2.51 o 
  -7   7  10        4.42        3.89      1.69 o 
  -6   7  10       79.21       86.83      4.11 o 
  -5   7  10       64.75       69.13      3.12 o 
  -4   7  10       23.67       20.13      2.21 o 
  -3   7  10        6.99        5.46      2.01 o 
  -2   7  10        0.31       -0.61      1.91 o 
  -1   7  10       16.90       13.87      2.14 o 
   0   7  10       56.12       55.43      2.74 o 
   1   7  10        9.52       10.69      2.21 o 
   2   7  10        0.00       -1.66      2.09 o 
   3   7  10        8.00        8.38      1.98 o 
   4   7  10       18.21       17.85      2.24 o 
   5   7  10        1.32        2.06      2.18 o 
  -6   8  10        0.43        0.50      2.60 o 
  -5   8  10        1.76        2.73      2.74 o 
  -4   8  10       94.73      106.40      4.95 o 
  -3   8  10       10.22       12.44      2.27 o 
  -2   8  10      152.78      159.25      3.96 o 
  -1   8  10        1.74        1.75      2.08 o 
   0   8  10      119.50      129.14      3.81 o 
   1   8  10        5.72        5.32      2.24 o 
   2   8  10       85.36       93.69      4.80 o 
   3   8  10       35.75       43.75      4.34 o 
  -2   9  10        0.50       -0.82      2.86 o 
  -1   9  10       18.61       21.14      2.74 o 
   0   9  10        0.90       -0.24      2.56 o 
 -11   0  11       14.98       16.76      2.49 o 
  -9   0  11      180.11      163.98      4.05 o 
  -7   0  11      602.19      631.19      6.74 o 
  -5   0  11      562.04      580.21      4.44 o 
  -3   0  11      154.38      158.77      2.44 o 
  -1   0  11      200.93      177.13      4.17 o 
   1   0  11      820.85      827.26      8.31 o 
   3   0  11       37.26       40.97      2.92 o 
   5   0  11      145.61      154.51      4.12 o 
   7   0  11      160.51      164.20      4.90 o 
 -11   1  11        0.51        0.37      2.07 o 
 -10   1  11       85.36       95.66      3.33 o 
  -9   1  11       18.25       17.41      1.52 o 
  -8   1  11        1.14       -1.37      1.45 o 
  -7   1  11       29.86       27.80      1.76 o 
  -6   1  11      287.96      300.84      3.14 o 
  -5   1  11       15.16       14.00      1.17 o 
  -4   1  11      272.68      299.15      2.32 o 
  -3   1  11       24.44       16.80      1.21 o 
  -2   1  11      100.15       98.61      2.40 o 
  -1   1  11      113.42      104.53      2.97 o 
   0   1  11      529.68      537.13      9.19 o 
   1   1  11        1.74        1.05      1.69 o 
   2   1  11      652.92      632.86      5.27 o 
   3   1  11       40.36       43.87      4.15 o 
   4   1  11      489.90      477.01      8.99 o 
   5   1  11        5.69        7.14      1.22 o 
   6   1  11       63.46       61.84      2.33 o 
   7   1  11       19.58       17.45      1.88 o 
   8   1  11        4.88        3.17      1.69 o 
 -11   2  11       17.55       18.41      2.64 o 
 -10   2  11        0.86       -0.02      1.97 o 
  -9   2  11       30.33       35.79      2.75 o 
  -8   2  11      153.38      155.73      2.66 o 
  -7   2  11       83.72       78.77      2.15 o 
  -6   2  11      471.79      491.53      3.42 o 
  -5   2  11       14.86       16.77      1.21 o 
  -4   2  11       76.07       74.40      2.08 o 
  -3   2  11       19.56       19.39      1.54 o 
  -2   2  11      234.28      231.30      7.51 o 
  -1   2  11      469.36      433.48      7.56 o 
   0   2  11       24.23       22.03      1.84 o 
   1   2  11       24.38       16.77      1.77 o 
   2   2  11       52.53       52.83      2.23 o 
   3   2  11        8.69       10.01      1.69 o 
   4   2  11       39.92       41.11      2.08 o 
   5   2  11       15.63       16.88      1.33 o 
   6   2  11        3.31        1.79      2.31 o 
   7   2  11       41.65       41.99      3.51 o 
   8   2  11        0.14       -1.48      2.88 o 
 -11   3  11        5.08        9.84      2.92 o 
 -10   3  11       46.55       48.74      3.35 o 
  -9   3  11       42.09       41.09      2.94 o 
  -8   3  11        0.36        2.31      2.34 o 
  -7   3  11       32.65       32.58      2.77 o 
  -6   3  11       18.86       19.85      2.80 o 
  -5   3  11       35.67       33.88      1.91 o 
  -4   3  11        0.02        0.93      1.57 o 
  -3   3  11        1.54        1.18      1.59 o 
  -2   3  11      448.01      459.63      4.22 o 
  -1   3  11       20.32       14.28      2.77 o 
   0   3  11       15.19       10.88      2.96 o 
   1   3  11      364.79      399.81      6.58 o 
   2   3  11        4.06        2.16      2.51 o 
   3   3  11       59.32       62.09      3.51 o 
   4   3  11        0.01       -0.59      1.64 o 
   5   3  11       29.79       29.32      2.77 o 
   6   3  11        1.06       -0.55      1.82 o 
   7   3  11      142.58      144.49      5.02 o 
   8   3  11        7.04        9.24      3.21 o 
 -10   4  11       42.10       48.30      3.63 o 
  -9   4  11        0.25       -0.01      2.23 o 
  -8   4  11      156.53      146.68      3.83 o 
  -7   4  11       44.91       37.39      2.74 o 
  -6   4  11       85.94       85.87      3.43 o 
  -5   4  11       21.42       17.21      3.40 o 
  -4   4  11      729.41      747.39      5.57 o 
  -3   4  11      127.35      129.20      2.78 o 
  -2   4  11      314.10      311.91      7.08 o 
  -1   4  11        1.42        6.31      3.00 o 
   0   4  11        2.70        5.82      2.73 o 
   1   4  11        2.66       10.54      3.06 o 
   2   4  11        3.30        4.49      2.58 o 
   3   4  11       85.90       78.04      4.00 o 
   4   4  11       11.86       11.25      1.86 o 
   5   4  11        0.01       -0.36      1.77 o 
   6   4  11       50.34       42.16      2.56 o 
   7   4  11       28.78       26.53      3.27 o 
 -10   5  11       14.81       14.69      2.79 o 
  -9   5  11       27.57       31.08      3.15 o 
  -8   5  11        3.63        4.10      1.73 o 
  -7   5  11      117.07      113.25      6.66 o 
  -6   5  11        0.35        0.70      2.22 o 
  -5   5  11       22.75       24.71      1.88 o 
  -4   5  11      101.20       98.90      2.59 o 
  -3   5  11       19.70       22.69      1.85 o 
  -2   5  11        9.13        8.48      1.68 o 
  -1   5  11      105.00      110.61      4.30 o 
   0   5  11       41.32       42.04      3.40 o 
   1   5  11       30.03       34.73      3.50 o 
   2   5  11        4.03        6.11      2.70 o 
   3   5  11       18.62       19.63      1.99 o 
   4   5  11       31.74       29.66      2.25 o 
   5   5  11       48.12       48.23      2.61 o 
   6   5  11        0.87       -0.72      1.99 o 
   7   5  11       21.52       23.74      3.32 o 
  -9   6  11       10.19        9.81      2.92 o 
  -8   6  11       21.27       21.22      1.99 o 
  -7   6  11       10.28        8.05      1.78 o 
  -6   6  11       45.38       48.36      2.32 o 
  -5   6  11       34.30       32.07      2.19 o 
  -4   6  11       22.63       18.67      1.52 o 
  -3   6  11        1.65        1.64      1.55 o 
  -2   6  11        3.22        4.47      1.56 o 
  -1   6  11       33.58       34.46      3.47 o 
   0   6  11        4.41        5.13      3.17 o 
   1   6  11        0.52        0.47      2.90 o 
   2   6  11        0.01        0.53      1.56 o 
   3   6  11        2.88        1.36      1.96 o 
   4   6  11        2.88        2.65      1.99 o 
   5   6  11        6.53        5.83      2.06 o 
   6   6  11       13.75       14.47      2.31 o 
  -7   7  11        0.60       -0.63      1.75 o 
  -6   7  11        6.12        7.07      1.79 o 
  -5   7  11       37.70       32.70      2.62 o 
  -4   7  11       24.83       22.92      2.26 o 
  -3   7  11        9.62        9.36      2.30 o 
  -2   7  11       58.80       46.69      2.76 o 
  -1   7  11        9.03        7.75      2.30 o 
   0   7  11       49.30       60.06      2.97 o 
   1   7  11       21.44       21.04      2.36 o 
   2   7  11       33.28       35.17      2.66 o 
   3   7  11      124.28      125.00      3.39 o 
   4   7  11       57.02       58.51      2.93 o 
  -5   8  11       18.95       17.16      3.12 o 
  -4   8  11        0.03        3.00      3.24 o 
  -3   8  11       96.45       96.64     12.16 o 
  -2   8  11        0.03        3.11      2.13 o 
  -1   8  11       45.11       45.66      4.23 o 
   0   8  11        0.57       -1.20      2.27 o 
   1   8  11       27.23       29.41      2.83 o 
   2   8  11        3.10       -0.45      3.91 o 
 -10   0  12       83.60       91.84      3.36 o 
  -8   0  12        0.57       -2.12      2.12 o 
  -6   0  12      154.91      135.49      3.73 o 
  -4   0  12      119.51       99.46      3.40 o 
  -2   0  12       84.03       90.16      3.46 o 
   0   0  12      393.39      397.59      6.35 o 
   2   0  12      706.00      689.74      8.11 o 
   4   0  12      417.82      401.69      6.46 o 
   6   0  12        3.93        4.36      2.08 o 
   8   0  12        3.23        0.69      2.74 o 
 -11   1  12        6.31        4.47      2.51 o 
 -10   1  12        0.01        0.49      1.36 o 
  -9   1  12       60.77       61.07      2.03 o 
  -8   1  12       64.83       58.59      3.18 o 
  -7   1  12      308.59      306.50      3.54 o 
  -6   1  12      259.07      247.99      2.69 o 
  -5   1  12      332.51      295.70      2.79 o 
  -4   1  12       45.40       43.33      1.29 o 
  -3   1  12      242.34      232.14      3.59 o 
  -2   1  12       28.59       26.79      2.74 o 
  -1   1  12      556.85      523.29     11.30 o 
   0   1  12       31.19       30.77      2.89 o 
   1   1  12      118.25      116.15      2.83 o 
   2   1  12       51.40       46.39      2.17 o 
   3   1  12       35.67       37.98      2.06 o 
   4   1  12       82.77       81.41      2.58 o 
   5   1  12       52.69       54.12      1.78 o 
   6   1  12        9.09        5.83      1.52 o 
   7   1  12       68.24       69.55      5.53 o 
   8   1  12        0.39        0.31      1.62 o 
 -11   2  12        2.41        1.85      2.56 o 
 -10   2  12       43.93       48.64      3.06 o 
  -9   2  12       37.57       38.77      2.93 o 
  -8   2  12        0.28        0.59      1.27 o 
  -7   2  12       51.04       41.54      1.83 o 
  -6   2  12       10.86       14.93      1.34 o 
  -5   2  12       16.30       17.03      1.33 o 
  -4   2  12        0.42       -0.18      1.53 o 
  -3   2  12      143.19      137.32      2.71 o 
  -2   2  12      190.28      174.65      4.59 o 
  -1   2  12      213.41      187.69      3.39 o 
   0   2  12       68.46       73.78      2.49 o 
   1   2  12       25.39       20.45      1.92 o 
   2   2  12       67.20       59.77      2.46 o 
   3   2  12        0.37       -1.16      1.80 o 
   4   2  12       59.93       58.01      2.33 o 
   5   2  12       21.77       24.73      1.48 o 
   6   2  12       15.21       16.36      2.56 o 
   7   2  12       49.26       51.45      3.44 o 
 -10   3  12       11.09       10.59      2.49 o 
  -9   3  12       20.73       23.87      2.52 o 
  -8   3  12       99.81      102.99      3.78 o 
  -7   3  12       26.98       25.87      2.68 o 
  -6   3  12      169.10      170.95      4.41 o 
  -5   3  12      157.78      167.36      3.12 o 
  -4   3  12      623.29      624.86      5.20 o 
  -3   3  12      392.82      380.59      6.36 o 
  -2   3  12       70.46       75.63      3.64 o 
  -1   3  12       81.20       79.35      3.76 o 
   0   3  12      149.18      142.02      4.63 o 
   1   3  12        3.25        3.18      2.78 o 
   2   3  12       58.49       66.38      3.86 o 
   3   3  12       27.04       18.86      3.19 o 
   4   3  12       60.85       48.08      4.94 o 
   5   3  12        3.74        3.50      1.71 o 
   6   3  12       24.27       20.65      3.21 o 
   7   3  12       33.12       31.45      3.15 o 
 -10   4  12        0.00       -0.82      2.33 o 
  -9   4  12       20.08       15.98      2.68 o 
  -8   4  12        8.59       11.47      2.27 o 
  -7   4  12       75.40       84.28      3.54 o 
  -6   4  12        0.08        1.47      2.24 o 
  -5   4  12        0.66       -0.63      1.59 o 
  -4   4  12      102.61       85.47      2.92 o 
  -3   4  12      120.85      104.45      2.85 o 
  -2   4  12       32.79       25.90      1.98 o 
  -1   4  12      591.45      563.16      8.09 o 
   0   4  12       74.94       65.40      4.04 o 
   1   4  12      239.25      265.77      6.00 o 
   2   4  12        1.78        3.13      3.08 o 
   3   4  12       97.12      104.82      4.61 o 
   4   4  12        4.69        2.10      1.83 o 
   5   4  12      106.41       99.25      3.07 o 
   6   4  12        4.77        4.23      2.15 o 
  -9   5  12        0.30        2.16      2.60 o 
  -8   5  12        6.50       12.56      1.86 o 
  -7   5  12        8.94        8.07      1.72 o 
  -6   5  12       18.41       20.68      2.66 o 
  -5   5  12        6.35        6.85      1.67 o 
  -4   5  12       55.72       53.75      2.16 o 
  -3   5  12        0.14        0.25      1.54 o 
  -2   5  12        7.83        8.35      1.62 o 
  -1   5  12       12.26       17.83      3.48 o 
   0   5  12       28.88       32.98      3.74 o 
   1   5  12        2.27       -0.33      2.90 o 
   2   5  12        2.61        4.90      3.25 o 
   3   5  12        0.15       -1.49      1.75 o 
   4   5  12       12.34        9.45      2.22 o 
   5   5  12        5.14        0.47      2.10 o 
   6   5  12        5.25        3.12      2.22 o 
  -8   6  12        4.00        4.09      1.82 o 
  -7   6  12       35.92       38.38      2.15 o 
  -6   6  12        3.78        1.27      1.72 o 
  -5   6  12       23.37       21.35      1.94 o 
  -4   6  12        1.47        1.71      1.65 o 
  -3   6  12       36.58       36.61      2.10 o 
  -2   6  12        0.30        0.31      1.82 o 
  -1   6  12      175.67      175.08      5.56 o 
   0   6  12        4.91        6.39      3.30 o 
   1   6  12      129.30      140.52      5.35 o 
   2   6  12       53.69       52.14      3.01 o 
   3   6  12      108.48      103.16      3.23 o 
   4   6  12       75.39       69.98      2.96 o 
   5   6  12       15.22       14.23      2.26 o 
  -7   7  12       43.58       51.66      2.57 o 
  -6   7  12        8.70        9.35      2.04 o 
  -5   7  12       29.22       32.71      3.91 o 
  -4   7  12        0.71       -0.08      2.20 o 
  -3   7  12      105.53      101.66      5.82 o 
  -2   7  12       11.52        9.30      2.43 o 
  -1   7  12       47.37       44.86      2.83 o 
   0   7  12        0.00       -2.10      2.21 o 
   1   7  12       10.17        8.66      3.72 o 
   2   7  12        0.33       -2.18      2.31 o 
   3   7  12        0.50       -1.06      1.98 o 
  -4   8  12        4.79        2.85      3.17 o 
  -3   8  12        0.19       -0.43      2.33 o 
  -2   8  12      108.36      114.59      3.75 o 
  -1   8  12        2.45        3.57      2.36 o 
   0   8  12      113.28      124.02      3.93 o 
 -11   0  13        1.71        2.75      1.96 o 
  -9   0  13       31.35       29.40      2.46 o 
  -7   0  13      419.64      401.04      5.73 o 
  -5   0  13      316.70      331.71      4.59 o 
  -3   0  13      207.50      214.90      5.06 o 
  -1   0  13     1167.68     1165.85     10.69 o 
   1   0  13       71.78       61.34      3.41 o 
   3   0  13       22.33       27.77      3.17 o 
   5   0  13       55.34       59.73      3.15 o 
   7   0  13       62.58       62.77      3.56 o 
 -11   1  13        2.14        1.32      2.13 o 
 -10   1  13       35.17       48.18      2.08 o 
  -9   1  13       15.21       13.34      1.58 o 
  -8   1  13        0.02       -1.53      1.53 o 
  -7   1  13       15.82       16.11      2.61 o 
  -6   1  13        8.31        6.13      1.24 o 
  -5   1  13       25.10       23.68      1.47 o 
  -4   1  13       31.04       35.43      1.64 o 
  -3   1  13       34.25       34.50      2.14 o 
  -2   1  13       40.21       44.67      2.28 o 
  -1   1  13        3.72        3.62      1.85 o 
   0   1  13        0.05        0.95      1.84 o 
   1   1  13       43.42       50.81      2.37 o 
   2   1  13      191.06      199.23      4.24 o 
   3   1  13        5.13        4.91      1.86 o 
   4   1  13      119.31      139.69      3.19 o 
   5   1  13       19.98       20.73      1.51 o 
   6   1  13        7.67        8.40      1.82 o 
   7   1  13       28.18       26.41      2.49 o 
 -10   2  13        0.94        0.27      2.44 o 
  -9   2  13       46.03       49.14      3.22 o 
  -8   2  13       83.52       70.58      3.32 o 
  -7   2  13      134.47      129.32      3.44 o 
  -6   2  13      245.04      253.41      2.82 o 
  -5   2  13      252.01      248.73      3.62 o 
  -4   2  13      334.75      356.00      4.19 o 
  -3   2  13      357.08      353.51      4.14 o 
  -2   2  13        3.09        0.59      2.66 o 
  -1   2  13      118.34      103.66      2.93 o 
   0   2  13        0.01       -0.03      1.86 o 
   1   2  13      162.15      162.36      3.39 o 
   2   2  13       33.48       38.39      2.21 o 
   3   2  13       11.20       10.10      1.85 o 
   4   2  13       23.67       21.48      2.16 o 
   5   2  13       31.49       28.81      1.64 o 
   6   2  13        0.33        0.64      2.57 o 
   7   2  13       36.54       41.59      3.70 o 
 -10   3  13       21.38       26.12      3.06 o 
  -9   3  13       54.18       50.42      3.36 o 
  -8   3  13       21.15       19.68      2.55 o 
  -7   3  13       26.57       20.92      2.66 o 
  -6   3  13       19.29       12.26      2.61 o 
  -5   3  13       62.94       65.38      4.71 o 
  -4   3  13        0.01        0.25      1.75 o 
  -3   3  13      190.88      192.93      3.98 o 
  -2   3  13       14.82       12.44      3.12 o 
  -1   3  13      127.42      127.87      4.59 o 
   0   3  13       42.98       51.27      3.77 o 
   1   3  13       70.76       66.26      3.96 o 
   2   3  13        4.07        7.55      3.21 o 
   3   3  13      122.15      135.66      4.96 o 
   4   3  13        0.01        0.46      1.81 o 
   5   3  13      114.04      106.92      3.67 o 
   6   3  13       11.43       10.47      2.66 o 
  -9   4  13        9.09        5.78      2.77 o 
  -8   4  13       10.08       11.99      2.75 o 
  -7   4  13        0.00       -2.65      2.65 o 
  -6   4  13       83.26       78.98      3.37 o 
  -5   4  13        0.65        0.70      2.09 o 
  -4   4  13       28.38       28.34      1.93 o 
  -3   4  13       21.09       23.15      2.05 o 
  -2   4  13        1.57       -0.48      3.13 o 
  -1   4  13        5.74        6.11      3.20 o 
   0   4  13        0.01        0.02      3.25 o 
   1   4  13       18.56       20.65      3.32 o 
   2   4  13       13.69       16.39      3.45 o 
   3   4  13        3.67        1.53      3.07 o 
   4   4  13        1.92        0.63      1.87 o 
   5   4  13        0.20       -1.50      2.10 o 
   6   4  13       21.45       17.91      2.36 o 
  -9   5  13       67.01       70.02      4.05 o 
  -8   5  13        0.00       -0.55      1.72 o 
  -7   5  13       14.49       12.71      2.71 o 
  -6   5  13        2.85        1.94      2.06 o 
  -5   5  13        0.03       -0.60      1.60 o 
  -4   5  13        0.48        1.52      1.79 o 
  -3   5  13       68.45       73.91      2.46 o 
  -2   5  13       55.52       49.41      3.90 o 
  -1   5  13      281.02      294.31      6.82 o 
   0   5  13       10.01        5.50      3.39 o 
   1   5  13      143.55      154.34      5.24 o 
   2   5  13        7.47        5.50      3.09 o 
   3   5  13       59.71       58.17      2.71 o 
   4   5  13        3.53        2.33      3.02 o 
   5   5  13       32.84       36.16      2.65 o 
  -7   6  13       16.14       12.48      4.61 o 
  -6   6  13        2.98        4.55      1.94 o 
  -5   6  13        0.64        0.19      2.34 o 
  -4   6  13       34.05       33.96      2.06 o 
  -3   6  13       67.16       69.26      2.55 o 
  -2   6  13       33.13       30.85      3.66 o 
  -1   6  13       47.07       61.47      4.55 o 
   0   6  13        0.04       -0.03      3.61 o 
   1   6  13        9.80       14.48      3.41 o 
   2   6  13        6.59        7.56      2.45 o 
   3   6  13        2.25        1.60      2.07 o 
   4   6  13        1.64       -1.78      5.44 o 
  -5   7  13        0.00       -0.18      1.81 o 
  -4   7  13        0.66       -0.83      1.93 o 
  -3   7  13        7.24        3.61      2.37 o 
  -2   7  13       41.87       49.92      4.71 o 
  -1   7  13        7.98        8.09      3.38 o 
   0   7  13       31.95       27.65      3.87 o 
   1   7  13       51.02       50.90      4.71 o 
   2   7  13       17.38       15.15      4.25 o 
 -10   0  14        4.89        2.73      2.21 o 
  -8   0  14        4.43        4.85      2.04 o 
  -6   0  14       16.37       11.22      1.69 o 
  -4   0  14       25.89       25.14      2.95 o 
  -2   0  14       93.29       99.03      4.21 o 
   0   0  14       48.35       45.37      3.47 o 
   2   0  14      222.39      203.72      5.35 o 
   4   0  14       62.28       67.22      3.94 o 
   6   0  14       21.51       27.00      2.95 o 
 -10   1  14       11.45       11.01      1.58 o 
  -9   1  14       38.46       38.36      2.39 o 
  -8   1  14        8.99        7.58      1.45 o 
  -7   1  14      202.45      198.43      3.12 o 
  -6   1  14       72.67       77.47      1.93 o 
  -5   1  14      180.36      179.11      2.49 o 
  -4   1  14      113.15      105.68      2.52 o 
  -3   1  14      230.81      207.86      3.74 o 
  -2   1  14        1.45        2.32      2.03 o 
  -1   1  14      154.41      152.76      5.74 o 
   0   1  14       54.87       54.44      4.61 o 
   1   1  14        5.48        4.36      1.93 o 
   2   1  14       27.10       24.79      2.34 o 
   3   1  14       85.49       86.05      2.96 o 
   4   1  14        0.00        0.76      1.84 o 
   5   1  14      150.75      146.13      8.34 o 
   6   1  14        0.52       -0.19      1.48 o 
 -10   2  14       20.13       22.30      2.68 o 
  -9   2  14       49.21       38.22      2.81 o 
  -8   2  14        4.35        1.25      2.46 o 
  -7   2  14        0.27       -0.27      1.51 o 
  -6   2  14       11.82       13.69      1.38 o 
  -5   2  14      101.02      108.34      5.83 o 
  -4   2  14        5.32        7.24      1.91 o 
  -3   2  14       31.07       35.97      3.58 o 
  -2   2  14       11.83       11.11      3.13 o 
  -1   2  14       69.97       63.90      2.58 o 
   0   2  14       48.60       41.07      2.50 o 
   1   2  14       20.93       23.31      2.16 o 
   2   2  14       51.99       56.95      2.71 o 
   3   2  14       46.20       41.87      2.53 o 
   4   2  14       25.47       30.30      3.25 o 
   5   2  14       47.92       40.61      2.39 o 
   6   2  14        6.30        3.53      2.63 o 
  -9   3  14       20.25       20.08      2.68 o 
  -8   3  14       26.28       27.58      3.00 o 
  -7   3  14        8.67       12.05      2.80 o 
  -6   3  14      163.19      163.59      7.78 o 
  -5   3  14       27.16       26.12      3.14 o 
  -4   3  14       70.27       78.00      2.59 o 
  -3   3  14      141.99      127.39      4.64 o 
  -2   3  14       11.58       12.24      3.06 o 
  -1   3  14      104.16       99.14      4.63 o 
   0   3  14       44.77       52.61      3.97 o 
   1   3  14       79.97       80.23      4.45 o 
   2   3  14        1.23        3.16      3.25 o 
   3   3  14       10.90        9.68      3.32 o 
   4   3  14       12.65       12.16      2.09 o 
   5   3  14       12.50       12.11      2.00 o 
  -9   4  14       58.75       64.03      3.75 o 
  -8   4  14        2.09        0.40      2.44 o 
  -7   4  14        1.22        1.32      2.22 o 
  -6   4  14        0.84        1.79      2.47 o 
  -5   4  14        2.34        0.30      1.68 o 
  -4   4  14        1.00        1.89      1.82 o 
  -3   4  14       49.56       52.08      2.29 o 
  -2   4  14      175.35      157.71      5.20 o 
  -1   4  14      192.53      193.08      5.83 o 
   0   4  14       48.71       47.39      4.15 o 
   1   4  14      228.48      225.58      6.10 o 
   2   4  14       10.75       10.71      3.43 o 
   3   4  14       84.68       77.71      4.31 o 
   4   4  14        0.94       -1.78      2.20 o 
   5   4  14       65.19       69.61      3.08 o 
  -8   5  14       45.71       55.59      2.68 o 
  -7   5  14       10.43       10.60      2.51 o 
  -6   5  14       41.61       48.53      3.31 o 
  -5   5  14        0.04       -0.11      1.64 o 
  -4   5  14      118.28      132.13      3.97 o 
  -3   5  14       37.92       40.65      5.70 o 
  -2   5  14       83.00       74.46      4.16 o 
  -1   5  14       63.15       64.63      4.31 o 
   0   5  14        0.28       -0.97      3.45 o 
   1   5  14        8.55       11.85      3.57 o 
   2   5  14       14.00        8.24      3.20 o 
   3   5  14        3.40        5.20      2.00 o 
   4   5  14        3.75        2.68      2.14 o 
  -6   6  14        6.43       10.75      2.03 o 
  -5   6  14        9.24       12.59      2.56 o 
  -4   6  14        4.14        6.07      1.71 o 
  -3   6  14       33.69       30.06      2.38 o 
  -2   6  14       17.32       17.85      3.49 o 
  -1   6  14      114.04      116.71      5.42 o 
   0   6  14       24.46       30.16      4.24 o 
   1   6  14      113.39      107.50      5.18 o 
   2   6  14        8.95       13.69      2.43 o 
  -4   7  14        2.29       -1.73      2.93 o 
  -3   7  14       16.04       19.60      2.48 o 
  -2   7  14       16.06       18.37      3.98 o 
  -1   7  14       29.24       32.81      3.97 o 
   0   7  14       45.87       48.86      4.79 o 
  -9   0  15       45.86       39.52      2.68 o 
  -7   0  15      125.44      124.45      3.75 o 
  -5   0  15      109.47      104.14      2.78 o 
  -3   0  15      155.79      157.83      5.09 o 
  -1   0  15        0.09       -0.54      2.53 o 
   1   0  15        0.13        0.22      2.71 o 
   3   0  15       55.78       44.59      3.53 o 
   5   0  15      163.92      164.63      4.89 o 
  -9   1  15       18.12       23.90      1.80 o 
  -8   1  15       12.77       12.67      1.71 o 
  -7   1  15        5.13        3.62      1.46 o 
  -6   1  15       23.21       21.19      1.47 o 
  -5   1  15       39.12       33.32      2.50 o 
  -4   1  15        0.01        0.37      1.98 o 
  -3   1  15       66.00       63.46      2.70 o 
  -2   1  15        9.74        8.13      2.01 o 
  -1   1  15       14.79       16.56      2.22 o 
   0   1  15       27.50       30.92      2.49 o 
   1   1  15        5.85        6.80      2.01 o 
   2   1  15       86.91       92.43      3.19 o 
   3   1  15       54.40       63.20      2.92 o 
   4   1  15       27.30       33.90      2.94 o 
   5   1  15        6.26        9.18      1.68 o 
  -9   2  15       16.48       14.84      2.87 o 
  -8   2  15       15.75        9.60      2.33 o 
  -7   2  15       33.90       37.53      1.90 o 
  -6   2  15      232.12      229.50     14.15 o 
  -5   2  15       59.35       57.92      2.45 o 
  -4   2  15      155.40      157.31      3.28 o 
  -3   2  15      114.23      109.10      4.82 o 
  -2   2  15       96.21       94.70      4.66 o 
  -1   2  15       86.59       89.09      3.71 o 
   0   2  15      265.99      242.73      8.92 o 
   1   2  15        3.17        5.97      2.22 o 
   2   2  15       42.27       42.54      2.58 o 
   3   2  15        3.80        4.29      3.53 o 
   4   2  15       19.25       25.66      3.72 o 
   5   2  15        0.52        1.54      2.01 o 
  -9   3  15       47.99       56.09      3.71 o 
  -8   3  15        2.10       -0.45      2.20 o 
  -7   3  15        1.01        0.56      2.35 o 
  -6   3  15        1.24        3.43      1.90 o 
  -5   3  15       21.13       22.56      2.05 o 
  -4   3  15        0.06        1.12      1.92 o 
  -3   3  15       50.33       50.76      3.88 o 
  -2   3  15      109.92      113.20      4.87 o 
  -1   3  15       92.06       94.37      4.51 o 
   0   3  15       22.65       20.46      3.45 o 
   1   3  15       16.03       21.89      3.47 o 
   2   3  15        9.73       13.80      3.12 o 
   3   3  15        2.83        3.05      2.98 o 
   4   3  15       22.53       19.60      2.30 o 
  -8   4  15       28.48       26.25      3.24 o 
  -7   4  15        0.01       -2.17      2.65 o 
  -6   4  15       73.72       74.62      3.65 o 
  -5   4  15        3.88        5.59      1.97 o 
  -4   4  15      131.34      142.69      7.62 o 
  -3   4  15        6.31        3.58      3.23 o 
  -2   4  15       32.31       32.87      3.72 o 
  -1   4  15       11.71       12.22      3.55 o 
   0   4  15        0.10        1.41      3.38 o 
   1   4  15        1.21        0.89      3.19 o 
   2   4  15       16.21       17.34      3.81 o 
   3   4  15        0.03       -3.07      3.20 o 
   4   4  15        1.72        1.36      2.07 o 
  -7   5  15       29.87       26.26      3.34 o 
  -6   5  15        2.94        4.78      2.77 o 
  -5   5  15        8.27        6.37      2.46 o 
  -4   5  15        0.00        0.85      1.88 o 
  -3   5  15       34.12       31.72      3.96 o 
  -2   5  15       21.35       26.48      3.65 o 
  -1   5  15       74.67       81.05      4.97 o 
   0   5  15        4.78        7.20      3.71 o 
   1   5  15       67.56       62.38      4.71 o 
   2   5  15        9.66       12.70      3.25 o 
  -5   6  15        0.38        2.13      2.46 o 
  -4   6  15       21.69       26.44      2.18 o 
  -3   6  15       16.85       15.11      3.72 o 
  -2   6  15       35.73       41.63      4.42 o 
  -1   6  15       25.50       34.77      4.66 o 
   0   6  15       39.76       43.66      4.82 o 
  -8   0  16        5.64       -0.07      1.87 o 
  -6   0  16        1.88        0.92      2.85 o 
  -4   0  16       11.82       11.69      2.97 o 
  -2   0  16        2.15       -0.53      2.86 o 
   0   0  16       70.31       57.92      4.08 o 
   2   0  16       62.36       61.56      4.28 o 
   4   0  16       31.20       34.04      3.78 o 
  -9   1  16       11.03       15.27      2.14 o 
  -8   1  16        3.98        5.65      1.61 o 
  -7   1  16       39.33       49.90      2.03 o 
  -6   1  16       63.54       57.64      3.30 o 
  -5   1  16       77.67       83.21      4.34 o 
  -4   1  16       17.84       21.29      2.27 o 
  -3   1  16      101.40       98.44      3.24 o 
  -2   1  16       13.46        9.59      2.03 o 
  -1   1  16       20.22       21.75      2.51 o 
   0   1  16       13.78       12.27      2.43 o 
   1   1  16        2.01        2.90      2.02 o 
   2   1  16        0.00        0.79      2.27 o 
   3   1  16       28.52       24.02      2.46 o 
   4   1  16        0.38        4.51      3.52 o 
  -8   2  16       16.53       16.67      2.69 o 
  -7   2  16        0.70        1.02      2.23 o 
  -6   2  16        3.05        3.97      2.00 o 
  -5   2  16        8.82        8.88      1.95 o 
  -4   2  16        0.54        2.47      3.26 o 
  -3   2  16       10.97        9.56      3.32 o 
  -2   2  16       33.17       29.30      3.80 o 
  -1   2  16        2.93        0.82      2.02 o 
   0   2  16       57.29       56.82      3.33 o 
   1   2  16        0.89        0.55      2.35 o 
   2   2  16      128.83      120.37      4.79 o 
   3   2  16       54.05       50.23      3.94 o 
   4   2  16       64.07       51.24      4.09 o 
  -8   3  16       22.15       16.93      2.94 o 
  -7   3  16       19.15       18.76      2.63 o 
  -6   3  16      143.07      154.58      3.51 o 
  -5   3  16       17.27       18.62      1.99 o 
  -4   3  16       75.38       83.32      4.61 o 
  -3   3  16        9.15        4.67      3.32 o 
  -2   3  16       21.33       19.87      3.64 o 
  -1   3  16        2.06       -0.32      3.31 o 
   0   3  16       30.30       31.59      4.11 o 
   1   3  16        4.60       10.11      3.53 o 
   2   3  16       18.16       22.79      4.02 o 
   3   3  16        3.75        6.60      3.46 o 
  -7   4  16       10.25       11.36      3.00 o 
  -6   4  16        7.69        9.15      2.63 o 
  -5   4  16        2.54        4.91      2.10 o 
  -4   4  16       19.12       24.66      3.12 o 
  -3   4  16        4.03        4.10      2.78 o 
  -2   4  16        0.41        1.15      3.39 o 
  -1   4  16        5.71        9.11      3.18 o 
   0   4  16        9.21       10.25      3.32 o 
   1   4  16        0.06       -0.64      3.80 o 
   2   4  16        5.82        7.13      3.93 o 
  -5   5  16        4.33        5.64      2.21 o 
  -4   5  16       41.57       46.07      4.08 o 
  -3   5  16       22.23       24.28      3.78 o 
  -2   5  16       85.38       97.73      5.32 o 
  -1   5  16       14.30       18.72      4.32 o 
   0   5  16      117.70      121.84      5.95 o 
  -7   0  17       34.56       33.77      2.71 o 
  -5   0  17      182.38      170.41      5.65 o 
  -3   0  17      203.97      212.28      5.99 o 
  -1   0  17      143.53      156.71      5.54 o 
   1   0  17       31.38       27.54      3.96 o 
   3   0  17        0.07        0.82      3.43 o 
  -7   1  17        6.08       10.14      2.34 o 
  -6   1  17        0.93        2.99      1.91 o 
  -5   1  17        1.00        1.57      3.04 o 
  -4   1  17        5.69        2.86      2.39 o 
  -3   1  17        3.75        1.83      2.38 o 
  -2   1  17       27.20       26.28      2.90 o 
  -1   1  17        0.00        0.35      2.38 o 
   0   1  17       70.44       74.43      3.27 o 
   1   1  17       12.39       15.46      2.51 o 
   2   1  17       47.39       50.24      2.94 o 
   3   1  17        6.52        6.37      2.46 o 
  -7   2  17       22.84       27.03      3.04 o 
  -6   2  17       60.54       59.23      2.75 o 
  -5   2  17       33.30       41.03      3.97 o 
  -4   2  17        8.86        7.24      3.09 o 
  -3   2  17       43.83       47.85      3.82 o 
  -2   2  17        7.14        2.52      3.55 o 
  -1   2  17        2.56        3.13      3.12 o 
   0   2  17        7.12        6.85      2.61 o 
   1   2  17        0.55        0.09      2.43 o 
   2   2  17       11.85       14.62      4.02 o 
  -6   3  17       17.86       18.14      2.74 o 
  -5   3  17        0.67        3.94      3.02 o 
  -4   3  17        4.86        2.43      3.58 o 
  -3   3  17        4.63       -1.50      3.54 o 
  -2   3  17       10.84        9.99      3.47 o 
  -1   3  17        0.67       -2.42      3.74 o 
   0   3  17      112.34      115.42      5.56 o 
   1   3  17        0.46        2.18      3.46 o 
  -5   4  17        3.40        2.35      2.24 o 
  -4   4  17       21.56       19.78      3.71 o 
  -3   4  17       13.93        9.90      3.70 o 
  -2   4  17       69.52       59.60      4.73 o 
  -1   4  17       18.70       12.69      4.34 o 
   0   4  17       80.47       85.72      5.34 o 
  -6   0  18        4.60        1.87      3.49 o 
  -4   0  18        0.62        0.73      3.20 o 
  -2   0  18       12.95       13.03      3.70 o 
   0   0  18       22.74       28.60      4.18 o 
  -6   1  18       11.34       16.05      3.72 o 
  -5   1  18       97.72       94.80      4.74 o 
  -4   1  18        0.15        1.63      3.39 o 
  -3   1  18       79.35       86.65      3.46 o 
  -2   1  18        0.05        0.43      2.19 o 
  -1   1  18       29.05       29.38      2.65 o 
   0   1  18        1.37        2.09      2.26 o 
   1   1  18       14.08       11.57      2.80 o 
  -5   2  18       10.28        8.56      3.22 o 
  -4   2  18        0.74        2.83      3.36 o 
  -3   2  18       23.57       23.55      3.64 o 
  -2   2  18       18.71       21.52      4.04 o 
  -1   2  18        0.01        3.85      3.40 o 
   0   2  18       79.11       78.15      5.12 o 
  -4   3  18       17.50       17.23      4.01 o 
  -3   3  18        1.35       -2.99      3.84 o 
  -2   3  18       38.98       38.68      4.01 o 
                                                 
